# Supplementary material for: Investigating subtle changes in facial expression to assess acute pain in Japanese macaques
Source: Sci Rep. 2022 Nov 16;12:19675. doi: 10.1038/s41598-022-23595-x (PMC9669003; doi:10.1038/s41598-022-23595-x)
Supplement: Supplementary file 1 — Dataset S1. [file 41598_2022_23595_MOESM1_ESM.xlsx]

## Sheet: LM_description
LM	Description	Typology	Underlying muscle	Facial action unit
	Mouth region
1	Central point of upper lip	Type 2	orbicularis oris, levator labii superioris, incisivii labii	AU8, AU18i, AU18ii, AU24, AU25, AU27, AD181, AD86
2	Central point of lower lip	Type 2	orbicularis oris, mentalis, incisivii labii, depressor labii inferioris	AU8, AU16, AU18i, AU18ii, AU24, AU25, AU26, AU27, AD181, AD86
3	Mouth corner (lips most external point) (r)	Type 1	orbicularis oris, levator labii superioris, zygomatic major, incisivii labii	AU8, AU10, AU12, AU18i, AU18ii, AU24, AU25, AU26, AU27, AD181, AD86
4	Mouth corner (lips most external point) (l)	Type 1		AU8, AU10, AU12, AU18i, AU18ii, AU24, AU25, AU26, AU27, AD181, AD86
5	Lip midpoint between LM 1 and LM 3 (r)	Type 2		AU8, AU10, AU12, AU18i, AU18ii, AU24, AU25, AU26, AU27, AD181, AD86
6	Lip midpoint between LM 1 and LM 4 (l)	Type 2		AU8, AU10, AU12, AU18i, AU18ii, AU24, AU25, AU26, AU27, AD181, AD86
7	The boundary between skin and coat following the mouth line (LM5, LM3) (r)	Type 2	orbicularis oris, levator labii superioris, zygomatic major, depressor angulis oris	AU10, AU12, AU26, AU27, AD86
8	The boundary between skin and coat following the mouth line (LM6, LM4) (l)	Type 2		AU10, AU12, AU26, AU27, AD86
	Cheek
9	Inner tip of the face outline (r) (the boundary between skin and coat)	Type 1	orbicularis oculi (pars orbitalis), zygomatic major, levator labii superioris	AU6, AU10, AU12, AD86
10	Inner tip of the face outline (l) (the boundary between skin and coat)	Type 1		AU6, AU10, AU12, AD86
	Mental region
11	Ventral edge of jaw at midline (the boundary between skin and coat)	Type 2	mentalis, orbicularis oris, depressor labii inferioris	AU16, AU17, AD30
13	Midpoint between LM 11 and LM 3 (r) (the boundary between skin and coat)	Type 2	mentalis, orbicularis oris, depressor labii inferioris	AU16, AU17, AD30
14	Midpoint between LM 11 and LM 4 (l) (the boundary between skin and coat)	Type 2		AU16, AU17, AD30
	Forehead/Browridge
15	Ventral edge of forehead at midline (the boundary between skin and coat)	Type 2	frontalis	A1+2
16	Central point of the head top coat (the boundary between coat and external environment)	Type 3 (?)	frontalis, occipitalis	A1+2, AD101
	Nose
12	Lower bound of vertical nose ridge at midline	Type 2	procerus, corrugator supercilii
17	The bottom point of inner right nostril (right edge of the septum) (r)	Type 1	nasalis, procerus, levator labii superioris, levator labii superioris alaeque nasi	AU9, AU10
18	The bottom point of inner left nostril (left edge of the septum) (l)	Type 1		AU9, AU10
19	The top of right nostril (r)	Type 2		AU9, AU10, AU38
20	The top of left nostril (l)	Type 2		AU9, AU10, AU38
21	The tip point on inner nostril edge (r)	Type 1		AU9, AU10, AU38
22	The tip point on inner nostril edge (l)	Type 1		AU9, AU10, AU38
23	Nose tip midpoint on upper nostril edge, between LM 21 and MLM 19 (r)	Type 2		AU9, AU10, AU38
24	Nose tip midpoint on upper nostril edge, between LM 22 and LM 20 (l)	Type 2		AU9, AU10, AU38
	Eye
25	Medial corner of the eye (r)	Type 1	orbicularis oculi	AU43, AU45
26	Medial corner of the eye (l)	Type 1		AU43, AU45
27	Lateral corner of the eye (r)	Type 1		AU43, AU45
28	Lateral corner of the eye (l)	Type 1		AU43, AU45
29	Edge of the lower eyelid (point where horizontal portion goes semivertical upwards) (r)	Type 2		AU43, AU45, AU6
30	Edge of the lower eyelid (point where horizontal portion goes semivertical upwards) (l)	Type 2		AU43, AU45, AU6
31	Edge of the upper eyelid, at the midpoint (r)	Type 2		AU43, AU45, AU6
32	Edge of the upper eyelid, at the midpoint (l)	Type 2		AU43, AU45, AU6
33	Midpoint between LM 25 and LM 31 (eyelid outline) (r)	Type 2		AU43, AU45, AU6
34	Midpoint between LM 26 and LM 32 (eyelid outline) (l)	Type 2		AU43, AU45, AU6
37	Midpoint between LM 27 and LM 31 (eyelid outline) (r)	Type 2		AU43, AU45, AU6
38	Midpoint between LM 28 and LM 32 (eyelid outline) (l)	Type 2		AU43, AU45, AU6
39	Midpoint of the upper line of double eyelids (r)	Type 2	orbicularis oculi, frontalis	AU43, AU45, AU6
40	Midpoint of the upper line of double eyelids (l)	Type 2		AU43, AU45, AU6
	Infraorbital furrow	Type 2
35	Bottom point of the periorbital puffiness (r)	Type 2	orbicularis oculi (pars orbitalis), levator labii superioris, levator labii superioris alaeque nasi, zygomatic major	AU6, AU9+10, AU12
36	Bottom point of the periorbital puffiness (l)	Type 2		AU6, AU9+10, AU12
	Browridge
41	Outline of the browridge (boundary between skin and coat in forehead), follow an imaginary line from LM 25 through LM 39 (r)	Type 2	corrugator supercilii, frontalis, procerus	A1+2
42	Outline of the browridge (boundary between skin and coat in forehead), follow an imaginary line from LM 26 through LM 40 (l)	Type 2		A1+2
43	Inner tip of the outline of the face (boundary between skin and coat in face), follow an imaginary line from LM 25 through LM 27 (r)	Type 2	orbicularis oculi (pars orbitalis)	AU6
44	Inner tip of the outline of the face (boundary between skin and coat in face), follow an imaginary line from LM 26 through LM 28 (l)	Type 2		AU6
