# Supplementary material for: Investigating subtle changes in facial expression to assess acute pain in Japanese macaques
Source: Sci Rep. 2022 Nov 16;12:19675. doi: 10.1038/s41598-022-23595-x (PMC9669003; doi:10.1038/s41598-022-23595-x)
Supplement: Supplementary file 2 — Dataset S2. [file 41598_2022_23595_MOESM2_ESM.xlsx]

## Sheet: Full_dataset_raw_coordinates
Id	RawCoord1	RawCoord2	RawCoord3	RawCoord4	RawCoord5	RawCoord6	RawCoord7	RawCoord8	RawCoord9	RawCoord10	RawCoord11	RawCoord12	RawCoord13	RawCoord14	RawCoord15	RawCoord16	RawCoord17	RawCoord18	RawCoord19	RawCoord20	RawCoord21	RawCoord22	RawCoord23	RawCoord24	RawCoord25	RawCoord26	RawCoord27	RawCoord28	RawCoord29	RawCoord30	RawCoord31	RawCoord32	RawCoord33	RawCoord34	RawCoord35	RawCoord36	RawCoord37	RawCoord38	RawCoord39	RawCoord40	RawCoord41	RawCoord42	RawCoord43	RawCoord44	RawCoord45	RawCoord46	RawCoord47	RawCoord48	RawCoord49
477_PreOp 1	297.5	480.5	297.5	489.5	207.5	470.5	337.5	473.5	250.5	480.5	319.5	477.5	180.5	458.5	355.5	463.5	183.5	348.5	362.5	344.5	281.5	523.5	293.5	266.5	232.5	514.5	315.5	503.5	304.5	155.5	262.5	32.5	294.5	414.5	312.5	412.5	269.5	386.5	332.5	379.5	293.5	398.5	316.5	392.5	285.5	394.5	327.5	388.5	261.5
477_PreOp 2	227.5	371.5	227.5	379.5	173.5	358.5	276.5	368.5	200.5	369.5	250.5	373.5	146.5	348.5	310.5	358.5	153.5	258.5	320.5	270.5	228.5	415.5	238.5	191.5	188.5	402.5	262.5	405.5	253.5	107.5	254.5	20.5	223.5	312.5	234.5	313.5	200.5	291.5	261.5	292.5	221.5	300.5	241.5	299.5	213.5	293.5	252.5	295.5	218.5
477_PreOp 3	264	373	262.5	379.5	200.5	361.5	319.5	374.5	227.5	371.5	291.5	375.5	176.5	350.5	344.5	368.5	172.5	259.5	341.5	265.5	264.5	424.5	249.5	186.5	221.5	407.5	304.5	414.5	250.5	106.5	254.5	21.5	251.5	316.5	266.5	318.5	228.5	303.5	286.5	303.5	248.5	308.5	268.5	308.5	240.5	303.5	277.5	303.5	220.5
477_PreOp 4	305	413	307.5	423.5	248.5	421.5	360.5	410.5	272.5	418.5	336.5	414.5	215.5	434.5	387.5	413.5	181.5	298.5	355.5	282.5	317.5	484.5	254.5	194.5	269.5	474.5	354.5	461.5	238.5	84.5	221.5	13.5	278.5	332.5	293.5	333.5	250.5	314.5	315.5	304.5	279.5	312.5	293.5	312.5	264.5	310.5	304.5	306.5	226.5
477_PreOp 5	333	312	328.5	327.5	223.5	325.5	377.5	331.5	275.5	319.5	357.5	320.5	203.5	326.5	384.5	341.5	203.5	234.5	368.5	226.5	324.5	369.5	293.5	153.5	268.5	360.5	356.5	358.5	296.5	66.5	244.5	10.5	319.5	253.5	338.5	254.5	288.5	230.5	351.5	235.5	318.5	238.5	338.5	238.5	303.5	234.5	344.5	236.5	258.5
477_PreOp 6	332	326	326.5	350.5	219.5	334.5	371.5	356.5	275.5	331.5	354.5	339.5	194.5	338.5	376.5	364.5	214.5	249.5	374.5	255.5	298.5	390.5	303.5	163.5	252.5	368.5	338.5	379.5	307.5	73.5	277.5	12.5	318.5	272.5	333.5	272.5	289.5	243.5	350.5	252.5	319.5	254.5	339.5	253.5	306.5	249.5	345.5	253.5	270.5
477_PreOp 7	201.5	332.5	201.5	341.5	133.5	347.5	297.5	347.5	164.5	338.5	244.5	333.5	120.5	363.5	315.5	358.5	145.5	253.5	321.5	252.5	202.5	399.5	228.5	156.5	157.5	388.5	258.5	387.5	236.5	67.5	258.5	13.5	196.5	259.5	209.5	259.5	170.5	249.5	240.5	234.5	195.5	246.5	217.5	245.5	182.5	242.5	227.5	239.5	207.5
477_PreOp 8	153.5	381.5	154.5	392.5	118.5	388.5	238.5	381.5	133.5	387.5	198.5	381.5	103.5	400.5	277.5	373.5	122.5	281.5	280.5	274.5	155.5	426.5	183.5	197.5	133.5	419.5	204.5	417.5	193.5	96.5	229.5	17.5	149.5	314.5	159.5	313.5	132.5	297.5	195.5	284.5	147.5	300.5	169.5	296.5	139.5	298.5	184.5	293.5	174.5
477_PreOp 9	194	361	193.5	382.5	137.5	383.5	285.5	388.5	166.5	371.5	240.5	369.5	102.5	405.5	314.5	401.5	131.5	276.5	330.5	274.5	194.5	429.5	220.5	176.5	156.5	417.5	251.5	419.5	237.5	76.5	249.5	21.5	191.5	282.5	204.5	281.5	168.5	263.5	241.5	260.5	189.5	266.5	209.5	265.5	179.5	264.5	223.5	261.5	203.5
477_PreOp 10	306	289	304.5	296.5	206.5	292.5	350.5	309.5	251.5	288.5	332.5	299.5	180.5	299.5	359.5	320.5	191.5	211.5	352.5	218.5	296.5	343.5	276.5	141.5	244.5	332.5	330.5	336.5	275.5	54.5	255.5	6.5	293.5	223.5	304.5	223.5	264.5	202.5	324.5	207.5	290.5	209.5	310.5	209.5	278.5	204.5	319.5	207.5	237.5
477_PreOp 11	320	288	322.5	297.5	228.5	295.5	361.5	310.5	268.5	285.5	347.5	299.5	203.5	302.5	368.5	317.5	201.5	213.5	359.5	215.5	304.5	346.5	283.5	140.5	260.5	336.5	345.5	343.5	284.5	60.5	274.5	28.5	308.5	222.5	322.5	222.5	278.5	197.5	337.5	201.5	306.5	204.5	324.5	205.5	296.5	202.5	333.5	203.5	252.5
477_PreOp 12	209	204	206.5	210.5	137.5	220.5	272.5	242.5	168.5	208.5	247.5	218.5	128.5	229.5	289.5	261.5	155.5	151.5	312.5	185.5	194.5	248.5	243.5	104.5	163.5	243.5	240.5	259.5	265.5	39.5	283.5	24.5	212.5	157.5	229.5	159.5	195.5	139.5	259.5	149.5	217.5	142.5	232.5	143.5	208.5	140.5	246.5	144.5	222.5
477_PreOp 13	192.5	336.5	193.5	347.5	159.5	341.5	248.5	351.5	177.5	339.5	221.5	343.5	141.5	350.5	265.5	362.5	157.5	270.5	277.5	274.5	191.5	399.5	215.5	204.5	161.5	382.5	235.5	392.5	237.5	122.5	246.5	71.5	194.5	280.5	204.5	283.5	181.5	266.5	228.5	265.5	194.5	269.5	213.5	268.5	187.5	268.5	221.5	267.5	208.5
477_PreOp 14	246	420	243.5	427.5	204.5	410.5	268.5	419.5	225.5	421.5	256.5	421.5	177.5	387.5	293.5	398.5	185.5	312.5	297.5	307.5	242.5	441.5	249.5	253.5	216.5	435.5	269.5	436.5	252.5	175.5	238.5	71.5	242.5	370.5	254.5	369.5	226.5	354.5	267.5	356.5	240.5	361.5	254.5	360.5	235.5	355.5	261.5	358.5	227.5
477_Day1 1	266	528	265.373	533.23	215.77	513.389	298.111	515.373	239.579	528.27	282.238	527.278	194.936	499.5	314.976	503.468	198.905	382.437	304.063	377.476	265.373	550.095	257.437	318.945	235.611	544.143	288.19	539.183	260.413	244.54	238.587	91.7619	256.445	471.722	272.317	472.714	242.556	457.833	286.206	452.873	257.437	462.794	272.317	459.817	250.492	458.825	278.27	457.833	239.579
477_Day1 2	270.5	284.5	271.5	306.5	196.5	311.5	328.5	317.5	224.5	297.5	301.5	299.5	172.5	326.5	343.5	332.5	178.5	219.5	350.5	225.5	267.5	346.5	267.5	136.5	224.5	348.5	305.5	347.5	269.5	49.5	275.5	11.5	265.5	219.5	282.5	222.5	243.5	203.5	302.5	203.5	264.5	206.5	285.5	208.5	254.5	204.5	292.5	206.5	240.5
477_Day1 3	194	355	195.5	377.5	141.5	371.5	261.5	377.5	164.5	362.5	236.5	366.5	125.5	382.5	279.5	387.5	141.5	269.5	312.5	280.5	200.5	417.5	216.5	174.5	168.5	406.5	238.5	413.5	231.5	72.5	264.5	10.5	184.5	288.5	203.5	286.5	165.5	262.5	230.5	261.5	184.5	271.5	206.5	270.5	176.5	265.5	219.5	267.5	202.5
477_Day1 4	168	372	171.5	395.5	127.5	383.5	240.5	394.5	148.5	378.5	202.5	382.5	108.5	393.5	269.5	402.5	121.5	258.5	296.5	263.5	172.5	438.5	196.5	190.5	144.5	422.5	223.5	430.5	213.5	84.5	252.5	11.5	163.5	309.5	176.5	308.5	147.5	284.5	207.5	278.5	161.5	292.5	183.5	291.5	156.5	286.5	197.5	286.5	184.5
477_Day1 5	208	286	206.5	308.5	147.5	314.5	281.5	325.5	171.5	296.5	251.5	302.5	125.5	328.5	304.5	346.5	139.5	235.5	339.5	248.5	203.5	354.5	242.5	146.5	171.5	343.5	246.5	351.5	264.5	55.5	287.5	24.5	209.5	215.5	229.5	216.5	185.5	199.5	259.5	200.5	211.5	202.5	236.5	201.5	199.5	197.5	247.5	201.5	221.5
477_Day1 6	314	269	312.5	290.5	220.5	303.5	360.5	302.5	257.5	282.5	342.5	286.5	202.5	312.5	372.5	316.5	194.5	201.5	372.5	219.5	313.5	327.5	296.5	133.5	267.5	329.5	343.5	325.5	300.5	49.5	293.5	18.5	308.5	208.5	318.5	207.5	278.5	186.5	340.5	192.5	306.5	192.5	326.5	193.5	294.5	189.5	335.5	192.5	262.5
477_Day1 7	316.5	422.5	317.5	435.5	233.5	420.5	354.5	424.5	272.5	421.5	337.5	421.5	209.5	412.5	372.5	423.5	195.5	294.5	370.5	298.5	316.5	467.5	295.5	218.5	274.5	458.5	339.5	454.5	296.5	112.5	269.5	15.5	309.5	357.5	320.5	358.5	278.5	324.5	345.5	327.5	305.5	337.5	329.5	338.5	295.5	335.5	339.5	335.5	263.5
477_Day1 8	270	430	268.5	445.5	192.5	427.5	320.5	434.5	224.5	427.5	296.5	432.5	172.5	419.5	339.5	435.5	167.5	292.5	349.5	316.5	264.5	495.5	260.5	215.5	218.5	483.5	303.5	483.5	269.5	109.5	260.5	14.5	260.5	359.5	274.5	359.5	238.5	330.5	306.5	327.5	258.5	339.5	285.5	340.5	249.5	336.5	297.5	336.5	233.5
477_Day1 9	344	326	341.5	347.5	255.5	341.5	386.5	346.5	296.5	333.5	364.5	336.5	233.5	344.5	401.5	352.5	221.5	238.5	385.5	231.5	332.5	391.5	320.5	155.5	283.5	381.5	366.5	375.5	318.5	63.5	283.5	5.5	343.5	260.5	356.5	263.5	310.5	232.5	373.5	240.5	339.5	243.5	360.5	246.5	329.5	241.5	367.5	245.5	283.5
477_Day1 10	194	304	192.5	322.5	142.5	323.5	261.5	330.5	163.5	309.5	230.5	314.5	129.5	336.5	278.5	336.5	142.5	210.5	311.5	221.5	191.5	360.5	222.5	143.5	160.5	350.5	230.5	356.5	232.5	54.5	294.5	14.5	191.5	241.5	205.5	241.5	176.5	221.5	232.5	217.5	191.5	225.5	211.5	225.5	185.5	222.5	222.5	222.5	207.5
477_Day3 1	234	442	233.5	445.5	188.5	429.5	256.5	439.5	210.5	443.5	247.5	442.5	164.5	417.5	275.5	432.5	183.5	323.5	299.5	319.5	227.5	460.5	249.5	269.5	198.5	454.5	250.5	457.5	259.5	193.5	264.5	44.5	228.5	401.5	241.5	402.5	213.5	383.5	260.5	379.5	231.5	388.5	244.5	385.5	223.5	384.5	251.5	381.5	229.5
477_Day3 2	144	329	142.5	341.5	108.5	339.5	204.5	344.5	123.5	334.5	176.5	334.5	90.5	347.5	225.5	353.5	116.5	251.5	266.5	254.5	141.5	369.5	188.5	166.5	115.5	362.5	180.5	365.5	209.5	83.5	272.5	20.5	139.5	264.5	153.5	265.5	129.5	250.5	183.5	247.5	140.5	256.5	158.5	253.5	137.5	251.5	169.5	249.5	180.5
477_Day3 3	129	373	134.5	387.5	103.5	378.5	177.5	383.5	115.5	374.5	155.5	377.5	84.5	385.5	204.5	393.5	106.5	278.5	263.5	285.5	131.5	423.5	181.5	190.5	111.5	414.5	165.5	419.5	204.5	91.5	233.5	24.5	127.5	311.5	141.5	313.5	117.5	290.5	171.5	291.5	128.5	294.5	152.5	293.5	123.5	292.5	163.5	291.5	169.5
477_Day3 4	290	314	291.5	333.5	219.5	333.5	325.5	331.5	256.5	321.5	311.5	322.5	196.5	344.5	342.5	342.5	176.5	236.5	351.5	241.5	288.5	364.5	265.5	154.5	247.5	366.5	312.5	362.5	266.5	67.5	269.5	13.5	270.5	257.5	287.5	257.5	244.5	236.5	307.5	237.5	268.5	237.5	291.5	239.5	255.5	237.5	299.5	237.5	237.5
477_Day3 5	245	327	242.5	343.5	194.5	336.5	283.5	347.5	218.5	328.5	268.5	334.5	166.5	350.5	310.5	367.5	163.5	240.5	343.5	261.5	240.5	386.5	262.5	155.5	207.5	375.5	274.5	380.5	273.5	71.5	282.5	12.5	237.5	264.5	251.5	264.5	209.5	238.5	278.5	242.5	235.5	244.5	260.5	245.5	224.5	243.5	271.5	245.5	234.5
477_Day3 6	260	320	259.5	338.5	213.5	333.5	306.5	336.5	237.5	325.5	288.5	327.5	183.5	345.5	327.5	345.5	172.5	250.5	348.5	243.5	260.5	379.5	253.5	155.5	222.5	372.5	290.5	370.5	258.5	61.5	262.5	11.5	247.5	253.5	262.5	253.5	225.5	234.5	292.5	235.5	246.5	239.5	268.5	239.5	236.5	237.5	280.5	236.5	234.5
477_Day3 7	252	366	252.5	377.5	197.5	370.5	308.5	379.5	216.5	366.5	283.5	370.5	171.5	376.5	328.5	393.5	163.5	266.5	349.5	283.5	251.5	422.5	265.5	175.5	213.5	405.5	289.5	415.5	277.5	74.5	293.5	12.5	247.5	292.5	259.5	294.5	217.5	266.5	290.5	269.5	245.5	272.5	268.5	273.5	234.5	269.5	280.5	270.5	236.5
477_Day3 8	216	322	213.5	336.5	165.5	332.5	259.5	336.5	184.5	329.5	241.5	329.5	141.5	344.5	280.5	348.5	145.5	252.5	308.5	255.5	214.5	374.5	230.5	158.5	182.5	368.5	247.5	366.5	242.5	75.5	264.5	17.5	203.5	261.5	212.5	261.5	184.5	242.5	240.5	241.5	204.5	246.5	226.5	246.5	194.5	242.5	232.5	244.5	213.5
477_Day3 9	246	289	247.5	301.5	194.5	302.5	299.5	308.5	215.5	292.5	274.5	295.5	168.5	313.5	322.5	327.5	161.5	222.5	345.5	231.5	247.5	345.5	258.5	130.5	210.5	331.5	276.5	337.5	271.5	55.5	281.5	6.5	238.5	219.5	253.5	221.5	211.5	207.5	281.5	206.5	239.5	203.5	261.5	204.5	228.5	204.5	272.5	204.5	232.5
477_Day3 10	238	350	239.5	363.5	186.5	357.5	285.5	362.5	210.5	351.5	260.5	355.5	160.5	367.5	307.5	370.5	151.5	257.5	324.5	261.5	236.5	406.5	242.5	170.5	202.5	394.5	269.5	393.5	248.5	69.5	254.5	4.5	225.5	280.5	239.5	282.5	207.5	262.5	263.5	263.5	226.5	266.5	246.5	265.5	217.5	262.5	256.5	262.5	219.5
477_Day3 11	200.5	376.5	202.5	386.5	156.5	379.5	258.5	384.5	179.5	379.5	227.5	377.5	138.5	386.5	278.5	388.5	137.5	267.5	299.5	273.5	201.5	421.5	213.5	189.5	173.5	408.5	236.5	415.5	217.5	95.5	237.5	22.5	188.5	304.5	203.5	305.5	171.5	289.5	226.5	289.5	187.5	293.5	208.5	292.5	180.5	291.5	216.5	290.5	193.5
477_Day3 12	219	321	218.5	341.5	166.5	335.5	267.5	344.5	189.5	327.5	247.5	330.5	138.5	350.5	287.5	356.5	137.5	228.5	313.5	248.5	220.5	379.5	230.5	154.5	186.5	373.5	252.5	372.5	239.5	69.5	249.5	13.5	211.5	258.5	224.5	259.5	186.5	243.5	248.5	242.5	207.5	243.5	227.5	241.5	195.5	239.5	238.5	239.5	207.5
477_Day3 13	160	434	161.5	450.5	119.5	439.5	218.5	441.5	137.5	439.5	192.5	439.5	107.5	437.5	260.5	441.5	121.5	323.5	284.5	323.5	161.5	478.5	189.5	226.5	142.5	465.5	200.5	471.5	201.5	126.5	223.5	29.5	152.5	371.5	165.5	371.5	135.5	351.5	196.5	343.5	148.5	356.5	173.5	354.5	142.5	353.5	188.5	349.5	181.5
477_Day3 14	325.5	366.5	321.5	382.5	263.5	373.5	353.5	376.5	292.5	369.5	342.5	371.5	213.5	381.5	372.5	391.5	178.5	244.5	364.5	267.5	309.5	418.5	278.5	181.5	269.5	406.5	338.5	403.5	282.5	85.5	267.5	12.5	299.5	298.5	316.5	297.5	275.5	273.5	333.5	274.5	298.5	281.5	320.5	282.5	291.5	278.5	327.5	279.5	250.5
477_Day3 15	148	379	148.5	397.5	108.5	382.5	215.5	398.5	122.5	378.5	181.5	387.5	88.5	394.5	238.5	416.5	123.5	265.5	294.5	280.5	147.5	438.5	205.5	187.5	122.5	428.5	188.5	439.5	225.5	89.5	258.5	20.5	142.5	314.5	155.5	314.5	133.5	294.5	193.5	290.5	144.5	299.5	165.5	299.5	138.5	297.5	181.5	298.5	191.5
477_Day7 1	367	392	369.5	404.5	271.5	390.5	405.5	394.5	316.5	393.5	388.5	394.5	237.5	376.5	426.5	389.5	223.5	281.5	385.5	278.5	379.5	437.5	300.5	215.5	314.5	433.5	403.5	424.5	281.5	121.5	223.5	21.5	340.5	333.5	357.5	334.5	302.5	302.5	372.5	310.5	336.5	318.5	355.5	319.5	323.5	313.5	364.5	315.5	262.5
477_Day7 2	232.5	400.5	234.5	408.5	187.5	399.5	290.5	407.5	206.5	400.5	258.5	405.5	162.5	394.5	320.5	407.5	162.5	294.5	310.5	298.5	242.5	451.5	218.5	212.5	205.5	434.5	281.5	440.5	209.5	127.5	230.5	28.5	217.5	333.5	230.5	333.5	196.5	315.5	250.5	319.5	215.5	322.5	232.5	321.5	207.5	318.5	240.5	320.5	200.5
477_Day7 3	354	353	356.5	362.5	264.5	359.5	406.5	368.5	306.5	351.5	386.5	358.5	235.5	367.5	425.5	379.5	229.5	274.5	385.5	270.5	348.5	413.5	300.5	187.5	300.5	396.5	387.5	406.5	291.5	95.5	245.5	17.5	333.5	289.5	352.5	291.5	306.5	271.5	371.5	277.5	333.5	277.5	353.5	278.5	323.5	274.5	362.5	276.5	263.5
477_Day7 4	249.5	421.5	249.5	428.5	212.5	420.5	309.5	425.5	231.5	421.5	276.5	423.5	180.5	417.5	346.5	420.5	178.5	310.5	326.5	308.5	256.5	471.5	234.5	229.5	226.5	453.5	299.5	460.5	224.5	141.5	233.5	25.5	235.5	362.5	250.5	362.5	216.5	344.5	270.5	343.5	235.5	345.5	252.5	347.5	225.5	344.5	261.5	343.5	216.5
477_Day7 5	275	393	275.5	414.5	212.5	398.5	344.5	403.5	244.5	393.5	319.5	395.5	194.5	403.5	373.5	414.5	195.5	296.5	343.5	298.5	283.5	463.5	258.5	218.5	241.5	441.5	328.5	446.5	253.5	125.5	248.5	23.5	264.5	336.5	279.5	337.5	240.5	321.5	298.5	321.5	263.5	324.5	282.5	326.5	251.5	322.5	290.5	323.5	234.5
477_Day7 6	239	363	245.5	393.5	177.5	387.5	311.5	386.5	204.5	374.5	278.5	373.5	160.5	397.5	337.5	406.5	159.5	275.5	323.5	276.5	250.5	445.5	219.5	171.5	210.5	423.5	290.5	424.5	216.5	84.5	222.5	11.5	223.5	291.5	237.5	292.5	189.5	274.5	262.5	271.5	220.5	278.5	240.5	277.5	206.5	275.5	250.5	274.5	198.5
477_Day7 7	142.249	390.739	143.005	396.026	121.856	392.249	220.044	393.005	132.43	392.249	179.258	395.27	111.282	391.494	255.542	383.186	116.57	283.488	254.032	284.243	155.089	430.014	154.334	223.065	133.941	416.418	196.63	425.482	150.557	133.186	186.056	20.648	133.186	340.134	144.515	342.4	116.57	321.252	174.727	314.455	129.409	329.56	146.781	328.805	122.612	326.539	162.642	323.518	143.76
477_Day7 8	229	368	229.5	381.5	178.5	370.5	276.5	377.5	204.5	369.5	254.5	372.5	156.5	373.5	299.5	382.5	159.5	261.5	321.5	274.5	226.5	411.5	246.5	192.5	192.5	403.5	260.5	404.5	258.5	93.5	276.5	24.5	227.5	296.5	240.5	300.5	210.5	281.5	266.5	283.5	230.5	284.5	249.5	286.5	220.5	282.5	255.5	284.5	225.5
477_Day7 9	166	305	164.5	310.5	107.5	324.5	234.5	329.5	129.5	308.5	202.5	313.5	101.5	334.5	243.5	336.5	134.5	229.5	286.5	238.5	159.5	347.5	208.5	153.5	128.5	341.5	199.5	346.5	234.5	61.5	288.5	16.5	170.5	237.5	179.5	238.5	155.5	218.5	213.5	215.5	168.5	222.5	185.5	221.5	162.5	219.5	200.5	221.5	201.5
477_Day7 10	293.5	242.5	290.5	263.5	203.5	261.5	331.5	277.5	240.5	248.5	319.5	256.5	182.5	271.5	346.5	291.5	184.5	193.5	351.5	196.5	286.5	305.5	275.5	116.5	236.5	294.5	317.5	301.5	280.5	41.5	283.5	12.5	287.5	185.5	300.5	187.5	259.5	165.5	319.5	174.5	284.5	174.5	306.5	175.5	275.5	170.5	311.5	174.5	245.5
477_Day7 11	277	307	275.5	318.5	187.5	333.5	339.5	335.5	222.5	315.5	313.5	319.5	161.5	359.5	354.5	364.5	170.5	251.5	364.5	248.5	276.5	369.5	281.5	168.5	223.5	366.5	308.5	355.5	283.5	58.5	301.5	19.5	271.5	236.5	286.5	238.5	242.5	220.5	314.5	224.5	263.5	216.5	289.5	221.5	254.5	218.5	303.5	218.5	250.5
477_Day7 12	185	339	183.5	349.5	136.5	346.5	261.5	370.5	162.5	338.5	222.5	348.5	110.5	362.5	271.5	381.5	150.5	259.5	313.5	276.5	173.5	393.5	241.5	171.5	145.5	376.5	218.5	388.5	272.5	73.5	317.5	20.5	192.5	268.5	204.5	268.5	175.5	245.5	241.5	249.5	193.5	251.5	214.5	250.5	187.5	249.5	230.5	250.5	226.5
477_Day7 13	325	349	321.5	357.5	225.5	365.5	370.5	370.5	271.5	352.5	348.5	358.5	205.5	376.5	380.5	381.5	193.5	256.5	373.5	263.5	315.5	394.5	302.5	177.5	261.5	390.5	349.5	393.5	307.5	72.5	310.5	23.5	312.5	278.5	323.5	279.5	283.5	253.5	347.5	255.5	310.5	261.5	331.5	259.5	300.5	257.5	340.5	257.5	269.5
477_Day7 14	169.5	320.5	169.5	328.5	126.5	326.5	241.5	344.5	146.5	321.5	203.5	327.5	104.5	339.5	253.5	359.5	133.5	245.5	288.5	260.5	155.5	379.5	214.5	162.5	131.5	370.5	206.5	373.5	245.5	65.5	297.5	18.5	170.5	250.5	184.5	251.5	156.5	231.5	216.5	229.5	169.5	235.5	193.5	234.5	162.5	233.5	206.5	231.5	207.5
477_Day7 15	196	348	196.5	357.5	138.5	353.5	263.5	366.5	164.5	347.5	228.5	352.5	129.5	367.5	271.5	373.5	148.5	266.5	308.5	262.5	192.5	401.5	227.5	175.5	158.5	384.5	232.5	394.5	244.5	78.5	264.5	19.5	196.5	279.5	210.5	279.5	177.5	258.5	239.5	257.5	193.5	263.5	218.5	263.5	185.5	261.5	226.5	261.5	213.5
477_Day7 16	240.5	275.5	238.5	293.5	161.5	300.5	300.5	313.5	191.5	286.5	273.5	294.5	139.5	315.5	315.5	333.5	155.5	212.5	350.5	236.5	229.5	331.5	266.5	146.5	188.5	320.5	271.5	333.5	286.5	62.5	298.5	26.5	245.5	213.5	257.5	216.5	224.5	197.5	288.5	206.5	246.5	202.5	270.5	205.5	239.5	198.5	278.5	203.5	238.5
477_Day7 17	207	361	208.5	371.5	162.5	359.5	260.5	365.5	185.5	361.5	230.5	363.5	141.5	366.5	279.5	372.5	144.5	266.5	303.5	267.5	206.5	398.5	222.5	188.5	176.5	389.5	234.5	389.5	229.5	89.5	243.5	18.5	199.5	292.5	212.5	294.5	181.5	268.5	242.5	267.5	200.5	278.5	222.5	277.5	194.5	275.5	233.5	273.5	204.5
477_Day7 18	215	306	215.5	328.5	154.5	332.5	274.5	330.5	178.5	309.5	253.5	309.5	144.5	347.5	291.5	342.5	150.5	249.5	315.5	241.5	214.5	359.5	223.5	154.5	179.5	355.5	251.5	354.5	240.5	66.5	255.5	20.5	208.5	241.5	221.5	242.5	188.5	226.5	247.5	219.5	206.5	223.5	227.5	224.5	199.5	225.5	237.5	221.5	209.5
477_Day7 19	123	367	121.5	376.5	93.5	375.5	200.5	381.5	108.5	371.5	158.5	373.5	85.5	377.5	224.5	387.5	116.5	272.5	255.5	292.5	122.5	413.5	184.5	195.5	100.5	404.5	167.5	409.5	210.5	90.5	260.5	19.5	129.5	296.5	138.5	300.5	121.5	277.5	177.5	276.5	129.5	285.5	148.5	285.5	122.5	282.5	166.5	282.5	180.5
477_Day7 20	222	261	222.5	274.5	158.5	293.5	288.5	295.5	182.5	268.5	258.5	268.5	146.5	309.5	299.5	313.5	140.5	197.5	311.5	209.5	219.5	313.5	231.5	137.5	180.5	313.5	258.5	313.5	235.5	41.5	249.5	10.5	217.5	201.5	227.5	202.5	196.5	186.5	253.5	184.5	214.5	189.5	235.5	187.5	206.5	187.5	243.5	185.5	208.5
477_Day7 21	211	291	213.5	303.5	146.5	321.5	283.5	326.5	173.5	297.5	247.5	297.5	137.5	333.5	296.5	335.5	147.5	237.5	312.5	236.5	215.5	340.5	230.5	144.5	181.5	339.5	250.5	342.5	239.5	60.5	237.5	25.5	208.5	228.5	220.5	228.5	192.5	213.5	247.5	210.5	209.5	215.5	231.5	212.5	200.5	215.5	238.5	211.5	210.5
477_Day7 22	252	257	253.5	272.5	192.5	279.5	301.5	283.5	219.5	263.5	281.5	265.5	170.5	309.5	321.5	307.5	164.5	210.5	331.5	208.5	249.5	310.5	256.5	124.5	210.5	310.5	282.5	310.5	264.5	48.5	279.5	26.5	250.5	197.5	259.5	198.5	222.5	182.5	282.5	182.5	246.5	182.5	266.5	183.5	235.5	183.5	274.5	182.5	232.5
477_Day7 23	262.5	253.5	262.5	267.5	181.5	296.5	316.5	291.5	213.5	266.5	298.5	269.5	170.5	308.5	330.5	311.5	173.5	215.5	340.5	214.5	255.5	317.5	264.5	131.5	213.5	318.5	290.5	314.5	270.5	44.5	274.5	17.5	260.5	193.5	272.5	197.5	236.5	176.5	295.5	185.5	259.5	180.5	279.5	181.5	249.5	179.5	288.5	182.5	238.5
477_Day7 24	217	360	216.5	367.5	163.5	370.5	274.5	366.5	186.5	362.5	243.5	362.5	143.5	386.5	288.5	378.5	141.5	250.5	315.5	261.5	220.5	403.5	234.5	177.5	184.5	397.5	251.5	392.5	242.5	81.5	267.5	21.5	213.5	289.5	225.5	288.5	197.5	267.5	249.5	265.5	208.5	272.5	232.5	272.5	203.5	267.5	239.5	268.5	214.5
481_PreOp 1	220.983	427.257	220.983	432.01	164.899	446.268	284.671	442.466	188.663	436.762	257.105	434.861	152.542	456.724	294.177	450.07	166.8	316.04	308.435	315.089	223.835	480.489	249.5	213.378	188.663	474.785	259.956	470.983	266.61	108.816	291.325	25.1654	222.884	358.816	238.093	359.766	202.922	333.15	259.956	337.903	221.934	343.606	241.895	341.705	216.23	341.705	252.352	339.804	222.884
481_PreOp 2	214	504	214.23	508.836	158.214	508.836	259.873	511.948	179.998	506.761	233.94	506.761	147.84	514.023	267.135	514.023	169.625	362.571	311.741	366.72	210.081	543.068	248.463	268.172	176.886	533.732	246.388	535.807	260.911	143.691	293.068	44.1058	221.492	422.736	234.977	424.811	202.82	397.84	258.836	401.99	220.454	406.139	239.127	407.176	211.118	401.99	248.463	404.064	222.529
481_PreOp 3	238	430	239.5	436.833	186.635	450.767	310.416	451.742	212.95	439.071	278.252	439.071	169.091	461.488	319.188	457.59	171.04	319.188	321.137	317.239	243.165	485.855	243.165	220.748	215.874	478.058	285.075	480.007	245.114	101.839	258.759	25.8158	233.418	356.225	249.987	358.175	210.026	333.808	273.379	332.833	229.519	340.631	251.937	341.605	220.748	335.757	261.683	337.707	217.824
481_PreOp 4	238	484	237.774	488.243	177.736	484.491	306.254	480.738	204.941	485.429	277.174	485.429	170.232	483.553	317.511	479.8	167.417	341.901	319.387	340.963	237.774	528.581	248.093	261.226	203.065	520.138	276.236	522.014	259.35	160.851	269.669	63.2899	234.022	419.763	247.155	417.887	213.384	389.744	269.669	390.682	230.269	399.125	249.031	398.187	222.764	395.372	258.412	396.31	221.826
481_PreOp 5	318.945	441.167	319.87	447.648	255.982	452.278	374.5	445.796	288.389	448.574	350.426	442.093	234.685	455.981	384.685	449.5	213.389	327.278	349.5	318.945	325.426	493.019	284.685	252.278	286.537	483.759	355.981	479.13	278.204	128.204	249.5	49.5	298.574	378.204	311.537	372.648	272.648	346.722	324.5	350.426	293.945	360.611	310.611	358.759	285.611	356.907	318.019	355.981	247.648
481_PreOp 6	189	479	187.766	483.738	166.75	488.116	264.824	474.106	156.243	488.992	225.419	481.987	149.237	488.116	279.71	467.976	135.227	333.125	293.721	341.006	204.404	518.764	192.144	274.456	177.258	514.386	243.808	510.008	193.02	167.626	228.046	33.6506	174.631	413.686	190.393	413.686	155.367	389.167	210.533	386.54	170.253	401.426	191.269	402.302	164.999	397.924	201.777	397.924	170.253
481_PreOp 7	266	427	267.751	434.984	214.271	429.89	328.872	426.495	238.04	429.89	299.16	428.193	200.689	430.739	341.605	420.553	182.862	329.721	322.93	322.93	281.334	461.3	246.529	238.04	243.133	459.602	316.138	456.206	243.982	137.021	237.191	41.0959	250.773	364.526	267.751	366.223	229.551	345.85	283.88	341.605	249.076	354.339	269.449	354.339	243.982	351.792	277.089	350.094	215.969
481_PreOp 8	277	425	278.529	431.909	219.604	428.443	346.12	420.644	249.067	427.576	316.658	426.71	206.606	429.309	355.652	417.178	192.741	314.925	334.855	307.992	293.261	461.372	254.266	236.935	255.999	461.372	331.389	455.306	250.8	132.082	238.668	43.6941	262.065	361.718	278.529	363.452	237.802	342.654	294.127	340.921	259.465	350.453	277.663	350.453	251.666	347.854	286.328	346.987	223.937
481_PreOp 9	290.832	367.076	290.832	371.089	234.653	371.089	348.617	375.102	266.755	368.681	319.725	370.286	224.219	379.115	359.051	379.917	204.958	273.978	338.986	276.386	294.845	409.612	265.953	210.575	257.927	397.574	324.54	401.587	260.335	125.503	257.927	58.89	276.386	314.909	288.425	313.304	249.901	286.819	306.081	290.03	270.768	298.858	289.227	299.661	263.545	294.043	297.253	297.253	235.455
481_PreOp 10	269	391	269.979	397.491	225.93	393.627	317.12	391.308	243.704	392.854	293.936	391.308	212.019	388.99	327.939	389.763	194.245	286.208	320.984	285.435	275.389	421.447	246.795	222.066	248.341	416.038	307.073	414.492	240.613	137.058	229.794	36.5943	252.205	341.077	263.797	341.077	232.112	320.984	282.344	313.256	249.886	328.712	266.888	327.939	242.931	324.848	276.934	324.848	220.52
481_PreOp 11	302	304	302.53	307.076	208.591	323.742	350.258	324.5	251.015	310.864	329.046	308.591	195.712	332.076	357.833	333.591	204.803	232.076	348.742	230.561	305.561	353.288	284.349	161.621	256.318	352.53	335.106	351.015	288.136	68.4394	278.288	27.5303	285.106	247.227	301.773	249.5	260.106	225.258	322.227	229.046	282.833	232.833	305.561	234.349	274.5	232.076	314.651	233.591	244.954
481_PreOp 12	193	293	192.916	297.168	139.418	304.713	263.56	306.084	162.737	297.168	227.895	297.168	131.873	307.456	277.964	312.943	144.219	216.921	273.848	221.036	200.46	341.75	208.691	170.282	164.109	334.205	234.754	338.32	232.01	70.1447	249.157	26.249	188.8	243.67	205.261	242.984	166.167	224.466	228.581	222.408	188.114	231.324	205.261	230.638	178.512	227.209	214.863	227.209	189.486
481_PreOp 13	314	292	314.5	300.5	240.5	317.5	368.5	304.5	274.5	303.5	340.5	295.5	227.5	322.5	376.5	307.5	203.5	223.5	359.11	215.716	321.572	335.836	292.293	158.659	275.026	337.338	350.851	332.083	290.791	60.3108	282.533	19.0195	293.794	236.737	309.56	235.987	267.518	211.963	328.329	213.464	290.041	222.473	311.062	222.473	281.782	218.719	319.32	218.719	255.506
481_PreOp 14	285	512	285.351	517.664	205.045	509.06	353.228	497.588	245.198	513.84	319.768	510.972	181.144	493.764	367.569	484.204	172.54	354.185	359.921	349.404	287.263	556.861	263.362	260.494	241.374	544.433	332.196	538.697	258.582	123.783	250.934	28.1807	268.142	433.534	288.219	432.578	237.55	394.337	308.295	393.382	260.494	411.546	286.307	410.59	251.89	405.81	297.779	403.898	229.901
481_PreOp 15	216	276	215.853	283.147	157.966	301.237	285.318	304.855	181.844	283.147	251.309	280.976	150.73	312.091	296.171	316.432	158.69	212.235	297.619	223.813	217.3	329.457	229.601	148.559	180.397	325.115	251.309	322.944	239.008	62.4522	245.52	27.72	208.617	221.642	223.813	222.365	190.528	201.381	250.585	199.934	204.999	205.723	227.43	204.276	197.04	202.105	237.561	202.105	202.828
481_PreOp 16	244	296	244.215	300.313	175.11	323.89	315.76	327.142	206.004	304.378	287.305	304.378	162.915	340.15	330.394	346.654	158.85	244.215	327.955	245.028	248.28	352.346	245.029	163.728	203.565	348.281	288.118	351.533	253.159	68.6057	254.785	38.5244	230.394	239.337	248.28	239.337	210.069	215.76	271.858	217.386	227.955	220.638	250.72	219.012	219.825	219.012	260.476	217.386	218.199
481_PreOp 17	276	261	274.917	265.054	205.873	287.057	338.65	285.539	235.464	268.848	311.336	267.33	199.804	294.644	346.238	296.92	188.423	208.149	329.546	203.597	280.987	301.473	262.019	144.417	236.981	303.749	315.889	302.99	262.019	53.3695	269.606	21.503	260.502	212.702	277.952	213.46	240.775	191.458	291.609	192.216	258.984	198.286	279.47	198.286	251.397	195.251	284.781	196.01	230.153
481_PreOp 18	224	422	224.5	428.5	159.5	444.5	324.5	429.5	188.5	433.5	274.5	421.5	151.5	450.5	336.5	436.5	153.5	318.5	319.5	314.5	233.5	479.5	240.5	223.5	191.5	472.5	280.5	469.5	244.5	106.5	279.5	39.5	211.5	353.5	228.5	354.5	188.5	331.5	256.5	321.5	205.5	338.5	232.5	336.5	198.5	332.5	245.5	329.5	210.5
481_PreOp 19	250	539	250.011	543.467	184.572	545.512	330.788	509.725	218.314	544.49	292.956	528.13	154.919	527.107	342.036	498.478	161.054	376.801	339.991	368.621	250.011	584.367	253.079	281.709	208.089	577.21	303.181	561.872	250.011	148.784	252.056	36.3098	237.741	458.6	261.259	455.533	211.156	427.925	280.686	422.813	233.651	440.195	259.214	439.173	225.471	437.128	270.461	432.015	218.314
481_PreOp 20	262	411	264.5	415.5	204.5	423.5	347.5	395.5	235.5	418.5	306.5	404.5	194.5	426.5	354.5	394.5	182.5	306.5	324.5	287.5	279.5	456.5	244.5	215.5	242.5	453.5	316.5	439.5	236.5	130.5	235.5	42.5	249.5	347.5	264.5	345.5	221.5	324.5	279.5	314.5	239.5	332.5	262.5	330.5	232.5	329.5	270.5	323.5	216.5
481_PreOp 21	299	344	301.1	349.9	216.3	365.1	360.3	346.7	250.7	352.3	329.9	345.9	207.5	371.5	373.1	351.5	198.7	265.9	351.5	252.3	306.7	401.1	277.1	178.7	262.7	393.1	342.7	387.5	269.9	77.1	249.9	23.5	281.9	281.9	300.3	277.9	256.3	258.7	313.1	257.1	274.7	265.1	299.5	264.3	266.7	261.9	304.3	260.3	241.1
481_PreOp 22	325.426	360.611	328.204	364.315	241.167	402.278	392.093	361.537	281.907	380.055	361.537	361.537	220.796	411.537	403.204	368.019	182.833	285.611	370.796	257.833	355.981	423.574	267.093	180.055	290.241	430.981	391.167	410.611	250.426	70.7963	216.167	22.6481	298.574	289.315	318.019	283.759	261.537	264.315	331.907	255.056	291.167	268.945	315.241	266.167	279.13	268.945	324.5	261.537	225.426
481_PreOp 23	328	372	329.639	377.549	246.016	400.197	383.646	372.322	285.214	386.26	358.385	372.322	232.95	407.166	397.584	375.807	198.977	285.214	375.807	263.437	339.221	434.169	280.859	187.653	288.699	432.427	375.807	419.361	276.503	74.4129	266.05	20.4059	303.507	304.378	317.444	301.765	270.406	279.117	334.866	273.019	293.925	286.957	317.444	285.214	283.472	284.343	327.026	278.246	245.145
481_PreOp 24	233	447	234.375	454.126	175.657	459.464	337.578	429.215	206.795	456.795	292.205	439.891	164.98	460.354	342.027	422.098	158.753	339.358	327.792	333.13	246.831	498.61	240.603	254.838	206.795	493.272	297.543	479.927	239.714	137.4	251.279	43.984	222.81	380.283	241.493	380.283	202.347	358.931	262.845	353.592	219.251	369.607	243.272	367.827	213.023	365.158	253.059	362.489	212.133
481_PreOp 25	185.758	368.705	186.586	372.844	136.089	383.606	281.785	375.328	155.129	373.672	232.116	370.361	126.156	390.228	295.03	381.123	144.368	262.745	299.997	265.228	189.897	419.202	216.387	182.447	155.129	415.891	235.427	410.924	232.944	82.2815	290.063	25.1623	183.275	297.513	203.142	299.997	166.719	273.507	229.632	270.195	179.964	282.613	202.315	282.613	174.997	278.474	214.732	276.818	202.315
481_PreOp 26	216	378	217.774	381.903	158.553	391.209	289.686	375.981	183.933	385.287	251.615	375.135	148.4	400.515	304.915	377.673	149.246	282.918	300.684	273.612	220.312	418.282	228.772	199.162	180.549	418.282	270.228	409.822	241.463	95.1007	276.15	35.879	204.238	314.221	221.158	313.375	184.779	298.146	244.847	286.302	200.008	303.223	222.004	301.531	193.239	298.992	233.849	295.608	202.546
481_PreOp 27	188	336	188.941	341.115	127.606	350.432	275.121	347.326	154.003	339.562	237.078	338.786	114.407	361.301	291.425	356.643	129.158	247.171	297.637	251.053	196.705	381.488	213.786	177.295	156.332	379.935	248.724	380.711	232.419	73.2578	256.488	28.2267	187.388	267.357	205.245	269.686	171.86	243.289	234.748	243.289	187.388	250.276	209.127	251.053	180.401	247.947	219.997	247.947	190.494
481_PreOp 28	226	362	227.466	366.449	160.517	385.941	318.991	368.991	192.72	372.381	268.991	359.67	143.568	402.042	333.398	376.619	152.89	275.771	321.534	271.534	243.568	417.297	222.381	187.636	192.72	415.602	291.873	404.585	233.398	88.483	252.042	37.6356	207.127	297.805	224.924	297.805	186.788	274.924	250.347	269.839	203.737	280.856	227.466	279.161	195.263	278.314	239.331	276.619	202.042
481_PreOp 29	213	316	215.462	320.314	159.907	332.051	295.275	331.268	183.381	321.096	254.586	319.531	150.517	340.658	305.447	339.093	159.124	242.066	314.837	244.414	217.81	358.655	231.112	170.862	183.381	359.437	264.758	357.09	249.109	73.8349	252.239	35.4937	202.943	253.804	219.375	256.151	189.641	233.459	250.674	235.024	204.508	239.719	222.505	241.284	197.466	236.589	232.677	238.154	215.462
481_PreOp 30	207.158	279.323	207.158	284.478	151.194	302.151	272.696	302.151	179.176	287.423	237.35	287.423	143.094	311.724	288.896	315.406	165.921	219.677	298.469	227.777	204.213	324.979	234.404	154.875	174.758	318.351	237.35	320.56	256.496	76.0832	278.587	43.6826	207.158	231.459	222.622	233.668	192.431	210.104	248.395	212.313	206.422	215.995	225.568	218.204	200.531	211.577	235.877	215.258	216.731
481_PreOp 31	225	279	225.281	283.094	159.656	319.031	304.188	316.688	187.781	287.781	271.375	285.438	159.656	328.406	313.562	327.625	172.938	215.906	298.719	219.812	229.969	332.312	237	158.094	195.594	329.969	273.719	333.875	244.812	72.1562	247.938	41.6875	219.031	225.281	234.656	224.5	200.281	202.625	258.094	202.625	217.469	209.656	234.656	209.656	209.656	208.875	245.594	208.094	208.875
481_PreOp 32	347	425	348.803	431.556	254.726	432.427	386.26	429.814	293.925	431.556	368.838	428.071	232.95	428.942	394.97	430.685	224.239	313.089	372.322	310.476	345.319	476.852	316.573	248.629	294.796	468.141	376.678	465.528	301.765	122.322	267.793	33.4721	323.542	362.74	340.963	360.998	292.183	328.768	354.901	333.124	321.8	347.061	339.221	346.19	312.218	340.092	347.061	341.834	269.535
481_PreOp 33	319	316	320.985	321.775	249.895	341.522	368.378	332.833	282.28	327.304	345.472	318.615	227.778	351.791	376.277	340.732	204.871	249.105	351.001	240.416	326.514	363.639	283.07	167.746	283.07	365.219	360.479	361.269	272.012	77.6991	266.483	35.8349	294.129	263.323	311.506	261.743	269.642	241.996	324.144	242.786	292.549	243.576	309.926	245.946	283.07	243.576	316.246	243.576	244.366
481_PreOp 34	280	274	282.142	279.07	219.93	296.735	339.746	302.879	247.58	279.07	311.328	279.07	203.801	309.024	351.267	315.936	185.368	213.786	332.833	218.394	284.446	319.776	260.637	152.342	244.508	319.776	315.936	321.313	256.796	60.1759	262.173	28.6859	259.869	223.002	279.07	224.538	234.523	202.265	292.127	203.033	256.796	207.641	273.693	206.105	246.044	205.337	282.142	203.801	226.843
481_PreOp 35	268	332	271.671	335.892	208.216	350.417	331.304	336.656	234.974	341.243	302.252	332.069	197.512	353.476	342.008	338.95	186.044	250.264	337.421	247.971	276.258	372.589	262.497	180.693	239.561	372.589	311.427	366.473	264.791	85.1269	270.907	30.8456	256.381	279.317	271.671	278.552	235.738	257.91	290.02	256.381	252.558	263.262	271.671	263.262	244.148	260.968	278.552	260.203	236.503
481_PreOp 36	233	278	233.452	281.954	175.677	304.065	302.638	297.646	199.928	289.8	270.541	283.38	166.404	311.911	314.764	308.344	176.39	219.899	304.778	216.333	242.724	328.316	236.305	149.999	206.347	323.323	284.807	326.176	242.011	63.694	242.011	28.7439	225.606	227.745	240.584	229.885	206.347	205.634	261.269	207.774	219.186	211.34	239.871	212.054	214.193	209.2	251.996	210.627	212.054
481_PreOp 37	198	351	197.365	355.001	144.82	372.242	288.498	376.347	167.809	358.285	246.626	360.748	134.968	381.273	300.814	387.842	157.957	263.047	308.203	288.498	197.365	404.262	223.638	196.544	167.809	393.589	244.984	398.515	248.268	93.9171	299.993	31.5197	194.081	287.677	210.502	288.498	176.84	263.868	235.132	261.405	189.155	269.615	213.786	269.615	183.408	266.331	226.101	267.973	210.502
481_PreOp 38	193	473	193.791	477.401	144.067	473.717	284.951	469.113	168.008	474.638	238.911	475.559	126.572	467.272	302.447	458.063	136.701	327.308	316.259	337.437	201.157	512.391	221.415	255.485	167.088	505.025	258.248	507.787	232.465	140.384	268.377	44.6197	190.108	398.211	207.603	400.053	171.691	374.27	235.227	363.22	183.662	380.716	209.445	382.557	175.375	377.953	226.019	377.032	197.474
481_PreOp 39	211	384	212.23	388.947	162.817	390.622	286.77	397.322	188.78	387.272	251.594	388.947	147.741	403.185	301.845	407.373	164.492	291.795	290.12	297.657	216.418	425.798	228.981	219.768	182.08	418.26	256.619	420.773	246.569	117.591	285.095	49.7513	204.693	319.433	218.93	321.108	188.78	299.332	241.543	297.657	198.83	304.358	220.606	306.87	194.642	301.845	232.331	303.52	214.743
481_PreOp 40	265	392	264.891	396.339	202.495	394.675	318.136	393.011	230.781	395.507	294.009	393.011	185.024	390.515	331.447	393.011	181.696	284.026	342.262	291.513	258.235	429.616	265.723	219.966	219.966	422.961	294.009	421.297	269.883	115.141	277.37	36.9376	256.572	328.119	273.211	330.615	239.101	304.825	288.185	310.648	253.244	313.976	274.874	315.64	245.756	310.648	281.53	312.312	239.101
481_PreOp 41	258	358	258.47	361.435	202.308	360.654	309.172	360.654	228.829	359.874	284.211	359.094	180.467	355.974	321.653	359.094	179.687	260.03	320.873	272.511	256.13	400.436	261.591	197.628	217.129	387.955	287.332	388.736	260.03	103.244	274.851	32.2613	249.11	299.032	263.151	300.592	230.389	277.971	277.971	280.311	245.99	287.332	266.271	287.332	239.75	281.871	271.731	284.211	234.289
481_PreOp 42	248	354	248.296	359.853	194.524	363.063	297.253	366.274	220.206	357.445	273.978	356.643	176.065	363.063	310.897	370.286	178.473	268.36	322.935	277.991	248.296	395.166	257.927	205.76	214.588	384.733	277.991	388.746	262.742	109.452	281.201	44.4438	241.876	298.858	256.322	298.858	223.417	273.176	275.584	273.978	238.665	282.004	259.532	282.807	232.245	279.596	268.36	279.596	232.245
481_PreOp 43	219	388	219.797	392.239	166.992	388.939	282.503	393.889	188.444	389.764	251.975	393.064	148.84	383.163	308.906	398.015	161.216	281.678	315.507	299.005	218.972	431.018	238.774	227.223	181.843	421.117	256.926	424.418	259.401	115.837	274.252	39.929	218.147	324.582	234.649	327.058	204.946	305.606	252.8	307.256	214.846	312.206	236.299	313.031	209.896	308.906	244.549	310.556	220.622
481_PreOp 44	245	381	245.468	386.597	186.597	385.79	301.113	384.984	214.823	384.984	273.693	383.371	167.242	386.597	321.274	388.21	164.823	282.565	325.307	288.21	244.661	421.274	247.081	216.435	204.339	414.016	275.307	414.016	258.371	114.823	277.726	41.4355	237.403	320.468	251.113	322.887	219.661	300.307	268.048	300.307	231.758	304.339	253.532	305.145	226.113	302.726	259.177	302.726	226.113
481_PreOp 45	216	397	216.735	400.757	163.773	405.245	284.958	408.836	188.01	400.757	249.051	400.757	147.615	413.324	302.911	418.71	155.694	298.423	319.069	310.092	211.349	442.947	235.586	224.814	179.033	434.868	248.154	438.459	248.154	116.197	283.163	47.0763	212.247	329.841	227.507	332.534	194.293	307.399	247.256	306.502	206.861	313.683	229.303	315.478	199.679	309.195	239.177	311.888	214.042
481_PreOp 46	198	405	198.488	408.438	161.389	406.751	269.315	410.124	178.252	405.065	234.744	408.438	144.525	410.967	290.394	410.967	150.428	294.61	308.1	308.1	194.272	448.91	224.626	226.313	172.35	433.733	243.176	438.792	241.49	125.132	287.864	33.2268	194.272	341.827	209.449	346.043	179.938	320.748	233.901	316.532	192.586	328.336	212.822	330.023	185.841	324.964	223.783	326.65	209.449
481_PreOp 47	203.204	286.907	203.204	289.87	155.056	311.352	280.981	305.426	174.315	294.315	240.241	292.093	146.167	329.13	294.315	315.055	161.722	218.018	286.907	225.426	207.648	333.574	217.278	158.759	180.241	326.167	246.167	329.13	229.87	71.3519	252.093	22.463	195.796	236.537	209.87	236.537	178.759	220.241	229.13	213.574	189.87	223.944	210.611	221.722	184.685	222.463	221.722	218.759	202.463
481_PreOp 48	205	362	205.922	365.708	163.873	366.473	260.968	367.237	182.222	363.414	231.916	364.179	147.818	369.531	278.552	369.531	158.521	267.084	290.784	273.965	203.628	398.583	223.506	212.038	179.928	393.231	236.503	392.466	235.738	114.179	277.023	48.4297	204.393	303.781	214.332	305.31	188.338	283.904	239.561	279.317	200.57	290.784	217.39	288.491	194.454	288.491	230.387	286.962	207.451
481_PreOp 49	241	365	240.706	368.847	178.73	372.197	301.845	374.709	208.043	366.334	271.694	368.009	158.629	375.547	315.245	380.572	172.029	270.857	326.971	279.232	239.031	408.21	256.619	201.343	197.155	405.698	270.857	400.673	260.807	101.678	285.095	33.0008	234.843	301.007	249.919	302.683	218.093	280.07	270.857	276.719	230.656	286.77	254.944	285.932	226.468	281.745	263.319	282.582	229.818
481_Day1 1	138.757	347.643	138.757	350.959	110.243	348.306	234.248	350.959	122.842	349.633	185.176	354.274	100.959	346.98	254.142	341.012	101.622	263.426	253.479	273.373	150.03	387.431	166.609	202.418	126.158	371.516	203.744	383.452	183.187	122.842	213.691	26.6883	139.42	303.214	154.009	303.214	120.19	284.646	176.556	279.341	136.768	291.94	154.672	293.93	130.8	289.288	168.598	289.951	146.715
481_Day1 2	114.057	345.07	114.69	348.867	95.0696	345.702	190.639	348.867	103.93	347.601	151.399	348.867	86.2089	340.639	215.323	343.171	82.4114	252.665	226.715	272.918	125.449	377.348	133.044	204.563	107.095	367.221	177.348	379.247	147.601	119.753	191.905	19.7532	105.829	299.5	121.019	299.5	93.1709	279.88	141.272	281.146	104.563	290.639	119.12	291.272	98.8671	286.842	132.411	288.108	117.854
481_Day1 3	333.104	365.571	333.916	369.63	271.416	370.442	379.37	366.383	301.448	368.818	358.266	367.195	247.877	371.253	386.675	364.76	232.454	281.967	366.383	281.156	338.786	402.097	302.26	212.974	294.954	397.227	366.383	395.604	307.13	130.994	273.039	64.4351	315.247	311.188	330.669	312	286.838	288.461	345.279	290.896	311.188	299.825	333.104	300.636	302.26	295.766	341.221	294.955	266.546
481_Day1 4	243	302	243.035	306.253	188.437	306.971	299.069	311.282	215.017	304.098	277.517	306.971	179.816	309.845	308.408	314.155	187	222.92	312	226.512	237.287	335.707	252.374	167.603	212.144	332.115	271.052	334.27	262.431	86.4253	271.052	34.7011	240.161	252.374	253.092	252.374	222.919	233.695	268.897	236.569	238.006	239.442	254.529	240.879	232.259	238.006	261.713	240.161	230.103
481_Day1 5	324	328	323.246	332.833	234.751	336.521	368.232	332.833	280.473	333.571	347.583	332.833	224.426	336.521	374.869	335.046	222.214	246.55	358.644	234.013	323.984	368.232	295.96	187.553	283.423	364.544	352.007	360.119	298.91	97.5826	275.311	40.7979	306.285	275.311	322.509	275.311	281.948	252.45	335.046	254.662	304.072	262.774	322.509	262.774	295.223	259.087	329.146	259.825	262.037
481_Day1 6	254	352	253.991	355.039	208.332	355.787	311.626	357.284	233.033	352.793	284.68	353.542	198.602	352.045	321.356	356.536	194.111	264.47	319.859	263.722	259.979	383.482	262.224	200.847	230.039	379.74	295.907	380.488	265.219	120.757	268.213	54.8892	247.255	300.398	262.973	299.65	231.536	280.189	278.692	280.937	247.255	289.171	263.722	288.422	240.518	285.428	271.207	286.177	238.273
481_Day1 7	225	340	225.258	344.955	175.258	346.47	286.621	351.015	196.47	344.197	257.076	344.955	166.167	349.5	301.015	354.803	173.742	255.561	304.803	256.318	229.803	381.318	243.439	191.167	196.47	373.742	261.621	375.258	257.076	104.046	266.924	44.197	224.5	286.621	237.379	285.864	206.318	267.682	256.318	268.439	220.712	272.227	238.894	271.47	213.894	268.439	248.742	270.712	222.227
481_Day1 8	300.154	265.513	300.154	267.474	240.677	275.317	339.369	278.585	270.742	268.781	322.376	271.395	226.297	277.931	343.291	281.853	226.297	206.036	340.023	204.075	291.657	301.461	289.043	145.905	264.86	296.886	322.376	298.846	295.578	76.6242	294.925	33.4869	289.043	221.069	300.807	221.722	274.01	202.114	316.493	207.997	289.043	209.958	304.729	210.611	283.814	208.65	309.957	209.304	261.591
481_Day1 9	255	387	255.618	391.833	196.074	386.939	312.714	389.386	218.913	389.386	284.981	390.202	180.577	386.123	324.133	389.386	174.867	293.954	329.027	292.322	252.355	440.772	257.249	222.991	220.544	421.197	294.769	423.644	258.88	129.19	254.802	50.8866	249.092	329.027	263.774	329.843	229.516	307.004	282.534	308.635	247.461	316.792	266.221	316.792	240.936	314.345	273.562	314.345	224.622
481_Day1 10	264	333	264.676	337.359	215.155	345.347	312.599	334.165	236.72	339.756	291.832	332.567	204.772	350.938	321.385	336.561	191.992	248.701	309.404	245.506	271.065	370.906	255.89	184.005	236.72	370.107	296.625	360.522	257.487	106.529	258.286	51.4169	251.896	282.248	263.877	281.449	235.123	265.474	277.455	263.877	247.903	270.267	264.676	269.468	242.311	267.871	271.864	267.072	231.129
481_Day1 11	229	267	228.983	272.296	177.312	290.533	309.53	298.892	204.667	273.816	270.777	273.816	171.232	294.333	316.369	305.731	177.312	213.786	317.129	219.105	232.023	304.971	249.5	159.075	204.667	302.692	270.017	308.011	260.138	92.2052	274.576	67.1292	228.223	221.385	243.421	222.144	213.026	204.667	263.938	206.187	226.704	209.986	245.701	210.746	220.625	208.467	254.059	208.467	226.704
481_Day1 12	336.37	237.564	336.37	240.879	252.153	255.468	378.81	255.468	290.614	243.532	358.916	244.195	244.195	258.121	383.452	261.436	253.479	179.208	375.495	177.219	332.391	274.699	327.086	124.832	287.298	275.362	354.274	268.068	335.707	55.2029	345.654	24.0358	326.423	190.481	341.012	191.808	305.866	173.24	354.938	175.229	324.434	179.208	342.338	179.208	316.476	175.229	348.969	177.882	291.94
481_Day1 13	282	274	281.638	276.902	224.804	282.315	327.646	283.668	251.191	276.902	305.319	276.902	213.302	287.727	333.059	286.374	200.447	213.979	325.616	205.183	283.668	309.378	270.813	149.026	252.545	305.995	312.085	308.702	276.902	75.2781	280.285	29.9465	274.872	225.481	287.051	225.481	253.221	207.89	297.2	209.243	272.166	214.656	288.404	213.979	263.37	211.273	295.17	213.302	240.366
481_Day1 14	273	336	271.739	339.991	188.917	337.69	321.586	339.991	228.794	340.758	298.58	339.224	182.015	336.156	326.187	338.457	197.353	253.334	322.353	256.402	264.071	375.267	272.506	196.586	227.261	368.365	290.911	363.764	289.377	110.696	287.844	37.0767	263.304	289.377	277.874	289.377	244.899	268.672	296.279	272.506	264.071	278.641	280.942	279.408	257.169	274.807	289.377	277.107	244.132
481_Day1 15	272.641	385.691	272.641	390.244	221.806	387.209	330.304	383.415	244.568	389.485	300.714	386.45	210.426	381.898	336.374	379.621	195.251	292.368	327.269	286.298	273.4	423.627	264.295	224.841	244.568	416.04	306.784	411.488	262.778	140.623	249.879	49.5759	263.536	337.133	278.711	336.374	244.568	319.682	292.368	321.2	262.019	327.269	279.47	325.752	255.949	322.717	287.057	323.476	234.705
481_Day1 16	299	273	298.153	277.195	221.805	286.925	349.051	289.919	256.236	279.44	324.35	276.446	212.075	291.416	355.787	294.41	227.793	213.572	356.536	209.829	293.662	310.129	307.135	146.955	254.739	310.129	322.105	306.386	322.105	74.3503	324.35	34.6796	296.656	222.554	311.626	224.799	277.195	205.338	331.087	206.835	297.404	211.326	316.117	212.075	287.674	208.332	322.105	209.829	277.943
481_Day1 17	221	354	221.304	358.899	180.703	357.395	276.944	356.643	199.5	358.147	249.876	358.899	171.68	357.395	291.981	355.139	170.929	259.65	289.726	261.906	225.816	384.462	231.831	206.267	201.004	382.207	262.658	384.462	237.846	124.312	251.38	50.6278	213.786	304.763	229.575	305.515	197.244	286.718	243.861	288.222	212.282	292.733	231.079	294.989	205.515	288.974	237.094	291.981	209.274
481_Day1 18	257	334	256.339	337.646	205.427	341.445	301.172	332.327	225.944	338.406	279.135	333.846	191.749	338.406	308.011	327.767	189.47	244.941	314.849	245.701	258.618	362.722	255.579	197.068	230.503	361.962	286.734	356.643	260.898	107.403	258.618	49.652	247.98	283.695	260.898	283.695	230.503	263.178	277.615	263.178	244.941	269.257	263.938	270.017	238.862	266.977	270.017	266.977	236.582
481_Day1 19	218	345	219.375	349.265	172.427	353.178	282.755	342.223	196.683	348.483	246.761	343.005	161.472	355.525	295.275	342.223	165.384	257.716	294.492	252.239	219.375	381.347	234.242	191.206	190.423	377.434	249.891	372.739	242.849	109.829	262.411	53.4906	213.115	291.362	227.2	291.362	199.03	273.365	247.544	267.888	213.115	278.06	231.112	277.278	206.073	274.148	238.937	272.583	215.462
481_Day1 20	250	364	250.272	367.555	201.661	372.185	309.685	371.414	225.58	366.012	282.679	366.012	194.716	375.272	316.63	377.586	185.457	278.049	320.488	275.735	254.901	397.648	253.358	206.29	224.037	399.191	283.451	396.877	260.303	119.099	273.42	67.4012	242.556	306.599	254.901	307.37	222.494	284.994	274.191	281.136	237.926	291.167	257.216	291.167	230.982	288.08	266.475	288.08	234.068
481_Day1 21	233	268	232.503	271.455	181.511	297.659	311.115	296.242	203.466	275.704	268.622	274.288	174.429	313.239	324.571	311.115	190.01	207.007	317.489	207.007	236.044	314.656	253.749	151.058	203.466	311.823	272.871	311.823	262.248	70.3215	267.914	42.7011	226.129	214.089	241.71	215.506	214.089	197.8	264.373	192.843	224.004	199.217	243.834	197.8	219.047	198.508	252.333	195.676	233.211
481_Day1 22	238	403	239.5	410.5	185.5	411.5	303.5	406.5	212.5	408.5	271.5	404.5	172.5	418.5	319.5	418.5	169.5	299.5	311.5	300.5	239.5	447.5	241.5	222.5	203.5	443.5	278.5	443.5	250.5	125.5	259.5	62.5	224.5	339.5	240.5	341.5	207.5	314.5	259.5	317.5	223.5	324.5	241.5	326.5	218.5	322.5	249.5	321.5	219.5
481_Day1 23	187	361	186.498	367.076	155.198	365.471	265.953	356.643	170.447	364.668	223.417	358.248	139.147	363.063	277.189	352.63	155.198	265.953	277.189	269.163	198.537	402.389	215.391	197.734	173.657	394.364	237.863	390.351	229.837	111.057	268.36	46.8515	190.511	301.266	202.55	299.661	172.052	279.596	221.009	277.991	185.696	288.425	201.747	287.622	180.078	286.017	212.983	284.412	201.747
481_Day1 24	278	264	279.101	266.975	214.907	283.38	339.015	280.527	242.011	269.828	309.058	269.828	203.494	288.373	350.427	286.947	191.369	208.487	324.036	199.928	285.52	309.771	257.703	143.58	250.57	310.484	314.764	306.205	253.423	75.8195	250.57	40.1562	261.982	212.767	275.534	212.054	232.738	190.655	289.8	189.229	253.423	196.362	274.821	197.075	245.577	195.648	284.807	194.222	229.885
481_Day1 25	281	381	281.167	384.5	225.333	385.333	331.167	377.833	250.333	386.167	302.833	379.5	212	386.167	341.167	377	209.5	278.667	340.333	275.333	287	429.5	270.333	207	249.5	417.833	314.5	413.667	275.333	121.167	269.5	56.1667	269.5	320.333	283.667	322.833	249.5	298.667	299.5	297.833	265.333	306.167	285.333	305.333	258.667	303.667	293.667	302	249.5
481_Day1 26	273	416	272.303	419.898	207.626	412.435	336.15	409.119	235.818	419.069	307.128	415.752	192.701	405.802	349.417	398.339	198.505	302.153	345.271	304.641	275.619	463.845	278.936	229.185	238.306	449.749	312.104	447.261	282.253	129.682	283.911	55.0556	266.498	355.221	282.253	356.88	251.573	330.346	301.324	330.346	265.669	341.125	287.228	339.467	258.207	336.979	295.52	335.321	253.231
481_Day1 27	327	384	327.029	389.218	249.085	395.852	370.976	384.243	284.74	390.877	351.905	385.901	237.477	399.168	380.097	383.414	226.697	300.495	364.342	285.57	319.566	433.994	298.007	221.722	277.278	430.677	357.709	424.873	288.886	123.049	272.303	60.8599	307.128	322.883	324.541	324.541	285.57	301.324	337.808	298.837	304.641	311.274	323.712	310.445	298.007	307.958	331.175	306.299	264.011
481_Day1 28	225	344	225.55	348.24	172.609	358.324	283.534	354.122	197.819	349.92	262.525	347.399	162.525	367.567	303.702	361.685	159.164	264.206	294.458	256.643	228.912	396.139	228.912	191.097	194.458	387.735	264.206	389.416	233.954	99.5	244.878	50.7605	210.424	285.214	225.55	286.895	192.777	264.206	248.239	259.164	208.744	269.248	228.071	267.567	202.861	266.727	237.315	263.365	209.584
481_Day1 29	243.155	391.209	242.309	396.285	197.47	397.977	309.991	388.671	219.466	394.593	275.304	391.209	178.857	394.593	322.681	384.441	188.163	287.994	320.989	282.918	250.769	432.664	256.691	219.466	212.698	425.05	290.532	422.512	266.844	123.019	279.534	55.3376	234.695	330.295	253.307	330.295	218.62	309.991	272.766	306.607	233.849	319.297	253.307	315.913	227.926	315.913	262.613	312.529	237.233
481_Day1 30	265	311	266.96	316.167	212.992	332.833	325.69	324.897	237.595	318.548	291.563	313.786	201.087	343.151	340.77	335.214	190.77	251.087	330.452	237.595	274.897	361.405	255.849	176.484	236.802	357.437	297.913	352.675	255.056	86.0079	257.437	47.9127	251.087	254.262	268.548	254.262	233.627	238.389	282.833	234.421	247.913	240.77	267.754	239.976	240.77	238.389	274.103	236.802	232.833
481_Day1 31	249	311	249.5	314.859	198.029	332.833	318.127	330.382	220.088	317.31	283.814	315.676	191.494	337.735	325.48	337.735	189.042	240.513	323.029	238.879	254.402	363.062	254.402	172.703	224.99	354.892	285.448	351.624	259.304	85.2843	265.023	50.1536	240.513	252.768	256.036	254.402	222.539	233.977	274.01	231.526	235.611	238.879	255.219	236.428	229.075	235.611	264.206	234.794	234.794
481_Day1 32	258	311	259.087	315.872	211.152	321.771	311.447	312.922	233.276	315.872	287.111	312.922	197.14	327.671	329.884	314.397	194.928	236.226	331.358	230.326	263.512	344.633	263.512	159.53	230.326	345.37	293.01	339.471	268.674	88.733	278.998	42.2729	250.238	259.087	263.512	259.087	233.276	239.913	278.998	239.175	246.55	246.55	263.512	245.813	240.65	243.6	272.361	243.6	242.863
481_Day3 1	173.607	273.735	172.969	276.923	140.444	284.577	249.5	290.316	155.112	276.923	207.408	277.561	134.066	289.679	259.066	293.505	152.561	208.684	273.097	218.25	171.056	306.898	216.337	150.01	153.837	301.796	212.51	306.898	234.832	85.5969	266.082	39.6786	174.883	226.541	188.913	229.73	167.23	215.061	213.148	211.873	176.796	218.888	190.189	218.888	171.056	216.337	201.031	216.337	202.944
481_Day3 2	255	288	255.247	292.603	204.96	297.632	303.379	301.942	230.103	293.322	282.546	293.322	189.874	301.224	311.282	306.971	182.69	222.201	314.874	225.075	250.218	326.368	259.558	161.138	219.328	319.902	273.207	317.029	270.333	90.0172	281.828	42.6034	245.908	240.879	262.431	243.753	229.385	224.356	279.672	225.793	245.908	230.103	262.431	231.54	239.442	227.948	271.77	228.667	235.132
481_Day3 3	204	262	203.612	266.02	161.027	288.046	287.312	281.438	177.914	273.362	242.525	265.286	149.28	298.325	296.857	290.983	166.901	194.067	288.046	202.143	205.08	302.731	224.17	144.875	174.977	304.933	244.728	300.528	230.778	72.9214	246.93	43.5529	194.067	208.017	210.954	209.485	183.054	189.661	232.98	187.459	194.067	194.067	211.688	194.801	187.459	193.333	221.967	191.13	206.548
481_Day3 4	193	279	193.362	283.183	163.422	292.913	256.985	286.177	175.398	283.931	219.56	280.937	152.195	298.901	268.213	289.919	160.428	212.075	275.698	217.314	202.344	318.362	224.051	150.698	171.656	317.614	234.53	312.374	233.781	81.8353	253.991	36.1766	188.871	230.787	200.099	231.536	176.895	215.069	223.302	210.578	188.123	217.314	204.59	216.566	182.883	214.32	211.326	212.075	209.081
481_Day3 5	269.893	352.974	271.403	357.506	238.171	364.304	328.805	347.687	254.032	357.506	297.838	351.464	224.576	369.591	341.645	346.177	202.672	267.627	324.273	259.319	278.956	390.739	263.095	194.364	253.276	386.207	303.881	379.409	266.872	109.772	276.69	45.5725	256.298	296.328	269.893	296.328	235.905	275.935	289.53	275.18	253.276	284.243	271.403	283.488	245.724	281.977	280.467	279.712	241.192
481_Day3 6	221	292	221.126	295.512	165.144	314.684	299.347	307.782	188.917	300.113	258.702	293.978	157.476	326.187	306.248	314.684	175.113	214.991	313.15	224.96	223.426	336.923	241.831	155.175	183.549	336.923	258.702	327.721	251.034	77.7209	270.972	37.0767	214.991	237.997	229.561	237.997	198.887	218.825	254.101	214.224	212.69	224.193	231.862	221.893	205.022	221.126	243.365	218.825	224.96
481_Day3 7	229	325	231.054	327.601	172.185	349.579	303.268	328.385	198.087	334.665	267.946	323.676	162.765	355.858	311.902	329.17	172.969	231.839	301.698	229.484	234.194	366.847	236.549	172.969	195.732	368.417	263.236	354.288	242.043	85.8422	256.172	23.8328	219.28	269.516	234.979	268.731	201.227	252.247	254.602	245.968	215.356	256.172	233.409	256.172	208.291	254.602	245.183	251.462	216.925
481_Day3 8	225	349	225.709	355.974	182.807	355.974	290.452	343.494	203.868	349.734	254.57	347.394	166.427	355.194	308.392	337.253	168.767	255.35	302.932	250.67	228.049	388.736	240.53	184.367	194.508	385.615	268.611	382.495	243.65	101.684	279.531	32.2613	220.249	288.111	235.069	289.672	203.088	271.731	256.13	270.171	216.349	277.191	237.41	276.411	210.888	274.071	247.55	274.071	221.809
481_Day3 9	220	360	219.997	365.183	180.401	362.078	279.003	358.196	199.811	365.183	251.829	363.63	167.202	360.525	292.978	353.537	175.742	260.37	305.401	259.593	225.432	397.015	240.183	188.165	198.258	390.028	259.593	389.252	249.5	106.643	257.264	39.8727	221.55	296.86	234.748	296.084	199.811	275.121	254.158	275.121	218.444	282.885	237.078	282.885	210.68	280.556	245.618	280.556	222.326
481_Day3 10	186.529	322.275	185.774	326.046	151.084	333.587	274.764	326.046	169.183	328.308	230.269	323.784	144.296	340.375	282.305	327.554	154.854	240.073	274.764	240.073	195.578	369.787	216.695	178.987	167.675	362.999	240.073	358.474	227.253	93.7685	241.582	36.4532	184.266	270.239	199.349	270.993	169.937	250.631	222.728	246.106	182.004	257.418	200.857	258.927	176.725	254.402	210.661	254.402	200.857
481_Day3 11	143	344	143.5	349.5	93.5	355.5	239.5	356.5	117.5	350.5	196.5	350.5	84.5	358.5	252.5	362.5	109.5	273.5	252.5	287.5	156.5	401.5	184.5	210.5	116.5	390.5	201.5	390.5	211.5	132.5	249.5	88.5	145.5	295.5	159.5	298.5	128.5	269.5	195.5	263.5	142.5	281.5	162.5	281.5	136.5	278.5	180.5	276.5	173.5
481_Day3 12	283	294	283.5	300.5	196.5	310.5	326.5	300.5	240.5	302.5	307.5	296.5	176.5	314.5	346.5	305.5	188.5	236.5	330.5	234.5	281.5	345.5	275.5	167.5	229.5	342.5	313.5	334.5	278.5	97.5	276.5	53.5	272.5	247.5	286.5	247.5	246.5	228.5	303.5	223.5	268.5	237.5	288.5	237.5	257.5	234.5	298.5	233.5	248.5
481_Day3 13	196	303	193.5	312.5	140.5	317.5	260.5	314.5	166.5	309.5	223.5	309.5	116.5	325.5	277.5	324.5	151.5	239.5	287.5	246.5	190.5	364.5	230.5	169.5	152.5	353.5	232.5	352.5	253.5	103.5	272.5	54.5	197.5	256.5	208.5	258.5	183.5	234.5	238.5	228.5	194.5	246.5	212.5	242.5	187.5	243.5	227.5	238.5	217.5
481_Day3 14	196.5	296.5	197.5	301.5	127.5	323.5	263.5	308.5	163.5	305.5	228.5	299.5	112.5	331.5	290.5	314.5	136.5	239.5	292.5	236.5	196.5	355.5	225.5	165.5	151.5	357.5	238.5	347.5	248.5	87.5	259.5	46.5	198.5	245.5	211.5	247.5	180.5	214.5	239.5	214.5	196.5	231.5	217.5	231.5	185.5	231.5	234.5	226.5	203.5
481_Day3 15	161	320	160.5	325.5	106.5	320.5	242.5	321.5	131.5	322.5	201.5	324.5	95.5	318.5	257.5	317.5	135.5	240.5	256.5	250.5	164.5	361.5	203.5	182.5	128.5	356.5	204.5	354.5	216.5	112.5	240.5	59.5	162.5	273.5	177.5	273.5	153.5	253.5	205.5	250.5	162.5	260.5	182.5	261.5	159.5	257.5	195.5	258.5	188.5
481_Day3 16	163	302	163.5	308.5	107.5	308.5	248.5	305.5	133.5	306.5	205.5	305.5	92.5	304.5	261.5	302.5	120.5	230.5	253.5	240.5	161.5	343.5	189.5	174.5	124.5	339.5	202.5	337.5	200.5	103.5	222.5	46.5	160.5	259.5	170.5	261.5	142.5	239.5	198.5	234.5	157.5	250.5	177.5	248.5	150.5	246.5	191.5	244.5	178.5
481_Day3 17	197	270	197.5	274.5	148.5	277.5	261.5	281.5	169.5	274.5	226.5	275.5	126.5	280.5	273.5	284.5	150.5	207.5	270.5	219.5	197.5	313.5	217.5	157.5	163.5	306.5	231.5	305.5	231.5	94.5	252.5	52.5	191.5	230.5	203.5	230.5	178.5	200.5	228.5	203.5	186.5	218.5	206.5	221.5	178.5	215.5	217.5	216.5	200.5
481_Day3 18	157	332	158.5	339.5	117.5	344.5	254.5	338.5	137.5	339.5	204.5	336.5	98.5	347.5	267.5	339.5	128.5	259.5	267.5	272.5	171.5	383.5	197.5	193.5	137.5	375.5	216.5	376.5	210.5	124.5	228.5	68.5	158.5	284.5	171.5	286.5	146.5	266.5	198.5	260.5	156.5	273.5	174.5	272.5	152.5	271.5	191.5	268.5	183.5
481_Day3 19	201	327	200.5	332.5	135.5	337.5	275.5	340.5	167.5	332.5	241.5	334.5	114.5	341.5	290.5	346.5	134.5	252.5	290.5	265.5	199.5	372.5	216.5	191.5	158.5	367.5	241.5	371.5	230.5	109.5	246.5	60.5	196.5	275.5	210.5	275.5	173.5	253.5	241.5	248.5	194.5	266.5	211.5	266.5	185.5	260.5	228.5	260.5	193.5
481_Day7 1	193	402	193.997	407.47	158.893	420.752	276.54	419.804	175.022	411.265	235.743	406.521	153.2	430.24	285.079	423.599	150.354	309.747	264.206	301.208	199.69	451.113	199.69	227.204	177.868	444.472	238.589	445.42	205.382	129.481	212.972	58.3235	180.714	342.954	198.741	341.056	162.688	322.081	217.716	308.798	175.971	325.876	194.946	323.978	169.329	323.978	207.28	318.286	184.51
481_Day7 2	194	395	195.036	403.072	166.464	413.786	276.286	412	175.393	403.072	234.321	402.179	157.536	420.929	285.214	416.464	150.393	309.321	272.714	309.321	208.429	443.25	195.036	229.857	183.429	438.786	242.357	434.321	197.714	120.929	222.714	45.0357	181.643	338.786	194.143	336.107	163.786	312	219.143	308.429	178.964	320.036	194.143	319.143	170.929	316.464	205.75	314.679	181.643
481_Day7 3	201	500	202.691	505.883	176.096	509.075	249.5	506.947	189.925	505.883	227.16	502.692	163.33	514.394	265.457	508.011	142.053	375.032	281.415	373.968	214.394	540.989	204.819	283.543	190.989	537.798	238.862	533.543	205.883	170.777	231.415	81.4149	195.245	429.287	208.011	429.287	179.287	406.947	226.096	399.5	194.181	414.394	210.138	413.33	185.67	409.075	218.649	410.138	188.862
481_Day7 4	283	498	281.935	505.488	227.045	501.496	330.837	499.5	251.995	503.492	309.879	501.496	211.077	504.49	341.815	494.51	217.065	372.753	344.809	380.738	278.941	537.424	287.923	264.969	247.005	530.438	312.873	529.44	293.911	184.131	297.903	63.3723	271.955	433.632	288.921	434.63	254.989	409.68	307.883	409.68	272.953	419.66	289.919	418.662	265.967	414.67	298.901	413.672	257.983
481_Day7 5	352	463	356.338	468.517	273.004	493.09	402.278	452.491	309.329	480.269	378.774	456.765	253.774	499.5	410.825	450.355	221.722	352.064	367.021	318.945	354.201	519.799	278.346	225.996	305.055	526.209	387.32	500.568	260.184	111.68	229.201	42.235	313.603	386.252	331.765	384.115	284.756	362.748	343.517	350.996	306.124	370.226	329.628	365.953	294.372	368.09	338.175	360.611	248.432
481_Day7 6	278	406	281.253	410.949	220.43	418.105	323.293	407.371	247.264	415.421	302.72	409.16	210.591	419.894	333.132	406.477	211.486	301.826	334.92	292.881	281.253	451.2	275.886	210.591	249.053	444.044	309.876	436.888	283.042	114.885	282.148	20.0725	265.153	348.337	280.359	348.337	250.842	330.448	296.459	325.081	264.259	335.815	280.359	334.026	258.892	331.343	290.198	329.554	248.158
481_Day7 7	275	424	274.323	429.464	225.564	431.238	323.082	421.486	249.5	429.464	300.032	425.918	214.039	433.011	331.06	417.053	214.039	322.195	329.287	320.422	275.209	456.947	274.323	234.429	243.294	457.833	302.692	447.195	277.869	143.117	282.301	51.805	267.231	370.954	278.755	371.84	249.5	347.018	294.713	345.245	262.798	354.997	280.528	354.11	260.138	351.45	288.507	352.337	249.5
481_Day7 8	252	311	252.27	313.904	192.713	313.904	300.054	320.137	222.492	311.827	274.431	313.904	183.018	312.519	306.287	320.83	188.558	238.42	319.445	247.422	251.578	343.683	260.58	178.863	221.107	336.758	277.893	341.605	284.126	101.301	291.051	36.8961	249.5	267.506	261.273	268.198	230.802	251.578	278.586	256.425	249.5	259.888	264.043	260.58	243.267	256.425	270.968	259.195	239.112
481_Day7 9	216	291	216.672	296.037	171.939	294.594	284.493	301.809	192.141	293.872	249.139	296.037	161.116	294.594	290.265	303.973	170.496	215.95	290.986	224.608	217.393	327.783	233.266	164.724	193.584	317.682	247.696	321.289	254.911	87.5231	262.126	25.474	215.229	246.253	228.216	246.253	200.077	228.937	248.418	231.823	214.507	236.152	232.545	236.152	209.457	231.823	241.924	234.709	213.786
481_Day7 10	223	323	226.108	329.178	188.827	330.64	298.477	332.833	204.178	327.716	256.079	326.985	181.518	333.564	305.055	334.295	167.629	238.535	303.594	246.576	238.535	357.687	220.991	187.365	212.95	351.108	272.161	354.763	223.184	101.108	229.032	38.9737	214.412	275.085	229.032	274.354	191.751	254.617	245.845	254.617	208.564	261.927	229.763	263.389	202.716	259.734	237.073	259.734	201.985
481_Day7 11	186	220	185.857	223.832	143.663	244.929	271.652	249.852	163.354	228.755	227.348	227.348	138.037	252.665	280.794	256.181	151.399	171.792	278.684	183.044	193.593	259.697	210.47	126.785	164.057	258.994	231.567	264.62	222.425	61.3847	238.6	38.8812	185.154	180.231	199.219	179.528	170.386	161.244	226.645	157.728	184.451	168.276	203.438	166.87	178.825	166.87	216.096	164.76	196.406
481_Day7 12	255.91	295.796	256.623	298.645	183.261	308.617	307.192	310.041	215.312	301.494	283.688	300.782	172.577	311.466	312.89	317.164	193.944	223.147	324.999	232.406	248.788	340.668	275.853	164.03	209.614	333.546	279.414	332.833	298.645	91.3803	314.315	46.5085	253.061	246.651	268.019	248.076	237.392	228.132	288.674	230.269	251.637	233.118	270.868	234.543	245.939	231.694	280.127	233.831	248.788
481_Day7 13	284	245	283.904	250.264	204.393	273.965	345.066	283.904	243.384	252.558	325.188	261.732	181.457	284.668	350.417	293.842	218.919	204.393	349.653	205.922	276.258	287.726	299.194	150.876	232.68	290.02	311.427	288.491	310.662	83.5979	324.424	57.604	279.317	210.509	299.194	209.745	261.732	189.102	319.836	189.102	280.081	197.512	299.194	197.512	273.2	195.219	309.898	195.983	271.671
481_Day7 14	283	344	282.534	349.418	199.337	353.497	324.133	351.865	238.489	348.603	305.373	346.971	183.839	355.944	336.368	356.759	191.996	258.88	326.58	256.433	276.825	379.598	276.825	194.443	238.489	380.413	308.635	377.151	290.691	92.4853	271.931	31.3108	273.562	289.875	287.428	290.691	250.724	264.59	303.741	267.852	271.115	274.378	289.875	276.009	262.143	271.931	298.032	271.931	247.461
481_Day7 15	273	292	274.354	295.553	220.26	309.442	329.178	310.904	243.652	295.553	300.67	291.898	205.64	325.523	341.605	321.868	197.599	229.032	332.833	231.225	276.547	335.026	265.582	166.167	243.652	329.178	306.517	326.985	265.582	76.9854	262.658	44.0906	261.196	237.073	276.547	237.804	242.921	218.067	291.898	216.605	256.81	221.722	276.547	220.991	248.769	220.26	284.588	218.798	239.266
481_Day7 16	320.434	457.978	321.299	462.303	260.746	458.842	362.822	447.597	291.887	463.168	345.521	455.382	225.279	439.811	381.853	428.566	222.683	336.005	372.337	317.839	324.76	489.119	305.728	271.126	283.237	488.254	353.306	473.548	302.268	156.074	274.587	24.5865	309.189	406.074	325.625	406.074	284.102	375.798	342.926	378.393	305.728	388.773	328.22	387.908	299.673	385.313	335.14	384.448	272.856
481_Day7 17	236	368	236.802	372.516	182.833	375.69	301.881	367.754	206.643	371.722	269.341	366.167	163.786	384.421	319.341	370.928	169.341	280.452	305.849	278.865	242.357	407.437	236.802	201.087	209.024	402.675	283.627	399.5	242.357	109.817	260.611	30.4524	224.897	312.198	240.77	312.198	206.643	289.183	255.849	289.976	220.929	297.913	239.976	297.913	216.167	296.325	248.706	295.532	214.579
481_Day7 18	205	375	204.291	378.171	161.787	379.716	277.707	374.307	181.107	378.944	244.477	373.534	150.196	382.035	293.936	375.08	164.106	276.161	280.798	283.117	215.111	403.673	215.883	214.338	181.88	401.355	256.069	399.036	221.293	121.602	251.432	48.1862	196.563	320.211	210.474	320.984	179.562	303.982	230.566	294.709	191.154	308.619	210.474	307.846	186.517	305.528	222.066	304.755	197.336
481_Day7 19	236	290	235.79	293.855	172.887	318.048	301.113	326.113	199.5	297.887	273.693	299.5	158.371	334.984	311.597	340.629	186.597	227.726	307.565	233.371	229.339	330.145	247.887	172.887	199.5	330.145	265.629	326.113	265.629	87.4032	277.726	47.8871	233.371	237.403	247.081	238.21	214.823	216.435	269.661	216.435	230.145	221.274	250.306	220.468	222.081	218.855	261.597	219.661	226.919
481_Day7 20	262	302	262.095	305.607	195.683	320.874	318.584	322.401	223.928	306.37	294.92	307.134	172.782	336.905	328.508	337.668	183.47	242.248	321.637	239.958	264.385	333.851	261.332	172.019	227.744	333.088	294.92	330.798	275.072	83.4695	286.523	39.958	254.462	245.302	271.256	246.065	235.378	227.744	286.523	228.508	252.172	230.798	272.019	231.561	244.538	228.508	278.889	228.508	234.614
481_Day7 21	242	409	242.786	413.402	191.443	405.503	301.238	401.554	217.51	409.453	277.541	406.293	173.276	396.024	314.666	388.916	170.906	301.238	313.086	302.028	245.156	436.309	243.576	244.366	210.4	429.99	283.07	426.04	244.366	144.05	249.105	46.1035	235.677	358.9	247.525	358.9	218.299	336.783	263.323	338.363	234.097	345.472	249.895	344.682	228.568	340.732	257.794	342.312	219.089
481_Day7 22	225	271	225.421	274.288	167.347	293.409	294.826	299.075	190.718	279.245	262.956	277.12	148.933	309.698	305.449	316.072	174.429	214.089	291.993	217.63	227.545	311.115	241.001	154.599	194.967	307.574	264.373	310.406	255.166	78.1119	265.789	42.7011	219.755	224.713	236.752	224.713	204.174	206.299	254.458	207.007	218.339	209.84	237.46	209.84	211.965	207.715	247.375	209.132	219.755
481_Day7 23	289	305	288.539	308.059	212.713	331.332	344.845	331.332	251.752	311.812	322.323	312.563	191.692	341.842	352.353	344.845	190.191	246.497	342.593	240.491	291.542	348.599	278.779	174.425	248.749	349.35	323.824	346.347	292.293	86.5871	294.545	41.542	277.278	256.257	294.545	255.506	256.257	232.233	309.56	238.239	275.026	240.491	296.797	240.491	268.269	238.239	302.803	239.74	247.999
481_Day7 24	300	333	301.417	337.359	210.363	349.34	354.133	352.535	259.883	336.561	334.165	340.554	191.193	355.73	362.12	366.912	197.583	254.292	345.347	259.085	299.021	378.094	287.04	187.2	247.903	372.503	330.171	373.302	295.826	88.1581	299.021	35.4425	287.04	274.26	304.612	275.059	263.078	248.701	318.989	257.487	285.442	258.286	305.411	258.286	275.858	255.89	311.8	257.487	254.292
481_Day7 25	250	400	251.118	404.84	199.338	404.031	310.989	391.895	221.992	403.222	281.863	397.558	179.921	402.413	332.833	384.613	181.539	297.235	329.597	290.762	256.782	429.921	248.691	237.364	225.228	426.684	293.998	419.403	252.736	134.613	265.681	39.9531	239.791	345.778	254.354	347.396	221.183	326.361	272.154	318.27	234.937	332.024	256.782	331.215	228.464	327.979	264.063	327.17	226.846
481_Day7 26	264	292	264.162	295.741	210.026	304.011	318.297	314.538	233.335	294.989	289.726	297.244	188.974	313.786	327.32	325.064	191.229	225.816	325.816	231.831	270.177	344.613	266.417	160.402	231.079	330.327	296.493	333.335	282.207	76.9436	290.477	35.5902	257.395	238.598	270.177	238.598	234.838	216.793	290.477	220.553	255.891	223.56	273.184	224.312	247.62	221.304	282.207	222.056	242.357
481_Day7 27	230	266	231.225	269.237	162.512	301.401	295.553	306.517	194.675	272.892	270.699	280.933	150.816	310.173	302.132	321.868	178.594	210.026	305.055	226.108	229.032	309.442	248.769	155.202	194.675	308.711	266.313	311.635	264.851	82.1023	275.816	52.8626	230.494	212.95	244.383	214.412	213.681	196.137	261.927	197.599	229.032	199.061	248.038	199.061	221.722	197.599	254.617	199.061	223.915
481_Day7 28	228	286	227.302	289.165	162.528	311.727	292.076	324.1	195.279	293.532	265.148	298.627	144.333	323.372	299.354	340.111	177.084	228.758	310.999	243.314	222.207	326.283	253.503	165.439	188.001	326.283	257.142	329.922	261.509	91.2031	274.609	61.3632	228.758	232.397	244.042	235.308	212.746	216.385	265.148	217.113	227.302	219.296	248.408	218.568	220.752	216.385	257.142	217.841	228.758
481_Day7 29	214.338	330.257	213.565	334.894	151.741	338.758	272.298	344.168	178.789	334.894	240.613	334.894	135.512	345.713	295.481	355.76	154.832	251.432	304.755	264.57	208.928	371.988	239.84	178.016	175.698	364.26	250.659	368.897	257.614	98.4181	279.253	41.2311	213.565	275.389	228.248	276.934	196.563	253.75	246.795	258.387	212.019	262.251	231.339	262.251	205.837	258.387	240.613	260.706	215.883
481_Day7 30	323	318	323.909	321.547	247.531	336.508	369.579	337.295	286.114	322.335	354.618	323.122	230.996	342.807	375.878	345.957	219.972	242.807	360.13	243.595	325.484	356.193	290.839	175.878	280.602	359.342	352.256	350.681	296.35	83.752	277.453	45.9567	305.012	258.555	319.185	258.555	275.878	234.933	333.358	238.87	297.925	240.445	319.185	242.807	287.689	238.87	325.484	240.445	259.342
481_Day7 31	193	280	192.73	283.703	141.249	299.923	261.136	309.796	164.521	285.819	232.927	288.64	130.671	309.796	272.42	329.542	160.29	218.823	299.923	232.222	187.793	326.016	228.696	163.111	158.879	319.669	229.401	327.427	258.315	82.0106	274.535	41.1079	195.551	229.401	208.95	231.517	184.972	211.771	232.927	213.181	193.435	216.002	212.476	215.297	188.499	213.181	222.349	214.592	214.592
481_Day7 32	183	271	182.833	274.5	134.349	287.379	266.924	303.288	157.076	276.773	235.106	283.591	124.5	300.258	277.53	313.136	166.924	204.045	293.439	226.773	176.773	313.894	233.591	157.833	150.258	306.318	221.47	313.894	260.864	75.2576	303.288	38.1364	188.894	225.258	203.288	226.773	177.53	206.318	229.803	204.803	187.379	209.349	207.076	210.106	182.833	208.591	217.682	210.106	217.682
481_Day7 33	221.35	239.446	220.009	242.127	165.05	260.894	285.693	270.948	191.859	244.808	258.213	248.16	156.337	270.948	295.076	282.342	180.465	187.168	303.79	195.21	214.648	276.31	250.84	135.559	185.827	270.277	252.181	276.98	270.948	61.8324	287.704	28.9906	224.701	192.53	238.106	194.54	210.626	174.433	266.256	175.774	222.02	179.125	244.138	178.454	217.328	176.444	254.862	176.444	233.414
481_Day7 34	269	332	269.163	335.776	204.958	347.815	326.948	350.222	232.245	338.184	297.253	336.579	180.88	358.248	341.394	364.668	184.893	260.335	351.025	266.755	269.966	375.904	274.781	191.314	232.245	371.892	301.266	371.089	286.819	90.9928	300.463	35.6156	264.348	279.596	280.399	281.201	241.876	259.532	301.266	258.73	261.137	265.15	282.004	265.953	251.506	262.742	292.437	264.348	248.296
481_Day7 35	335	340	335.425	343.201	229.671	355.643	372.75	349.422	275.55	349.422	356.421	345.534	209.453	354.088	384.414	355.643	207.12	257.665	363.419	256.11	328.427	394.523	306.654	192.346	271.662	385.192	358.753	379.749	315.985	92.8126	271.662	31.3818	321.428	283.326	335.425	284.103	294.212	256.887	347.867	265.441	316.763	268.551	337.758	270.106	308.209	265.441	343.201	267.774	271.662
481_Day7 36	278	375	278.429	379.466	205.027	376.875	326.788	380.329	243.023	381.193	304.336	380.329	182.574	368.239	342.332	377.738	180.847	287.065	331.97	289.655	281.883	419.189	262.022	232.661	238.706	407.963	314.699	407.099	262.022	130.761	235.251	48.7228	268.067	325.925	280.156	326.788	248.205	306.927	294.837	306.927	265.476	314.699	284.474	316.426	255.977	311.244	289.656	312.108	236.115
481_Day7 37	276.969	286.704	276.969	290.877	205.341	298.526	331.906	308.958	236.635	290.877	311.739	295.049	182.393	305.481	345.119	324.952	183.784	228.985	344.423	235.244	275.578	331.906	276.273	169.18	235.94	320.779	304.785	327.734	280.446	85.0355	276.273	44.7017	268.624	239.417	283.227	240.807	248.457	219.25	297.831	224.118	265.842	226.204	286.704	227.595	256.802	224.118	293.659	226.204	242.198
481_Day7 38	206.022	289.355	206.022	292.254	161.819	299.5	269.79	307.471	179.21	292.978	240.08	294.428	151.674	306.022	282.109	315.442	163.268	222.688	300.949	234.283	205.297	328.486	226.312	173.413	179.21	321.239	242.254	326.312	245.152	87.9058	268.341	45.1522	203.123	244.428	216.891	242.978	190.08	225.587	235.732	224.138	202.399	229.935	220.514	230.659	195.152	227.761	229.21	229.21	208.92
481_Day7 39	224.341	287.322	223.712	290.471	167.029	291.731	263.389	292.361	192.221	289.841	241.976	288.582	147.505	292.99	275.356	294.88	148.135	219.303	274.096	226.231	223.082	321.962	219.303	161.99	192.221	315.034	249.534	316.293	226.861	84.524	210.486	30.3606	218.043	244.495	228.75	245.755	199.779	223.712	241.976	229.38	215.524	233.159	231.899	233.788	208.596	230.01	238.197	231.899	197.26
481_Day7 40	275	241	274.71	243.898	187.875	270.508	332.133	278.912	226.391	248.8	313.226	257.203	173.87	278.912	342.637	293.618	200.48	192.077	348.94	205.382	267.007	276.811	288.716	136.755	226.391	278.912	301.321	281.713	313.226	61.1246	328.632	29.612	271.909	190.677	290.817	194.878	248.8	169.668	325.83	187.175	273.31	175.27	292.917	175.971	262.805	173.87	308.324	180.873	259.304
481_Day7 41	231	290	230.097	293.53	171.888	309.948	297.261	318.157	200.246	295.769	271.888	296.515	155.47	327.858	304.724	336.067	170.395	226.366	319.649	236.067	227.112	338.306	250.246	164.425	194.276	332.336	262.187	333.082	270.396	76.3657	286.813	30.8433	228.605	239.798	245.769	240.545	214.425	219.649	261.44	220.395	227.112	221.888	246.515	223.381	221.142	220.395	253.978	222.634	230.843
481_Day7 42	263	261	263.529	264.248	205.255	275.759	311.011	284.392	230.435	266.406	294.464	267.845	180.795	287.27	318.924	298.781	183.673	203.097	325.399	211.011	262.09	303.817	270.004	142.666	225.399	295.903	287.27	298.061	285.831	67.1259	297.342	26.8381	258.493	211.73	272.162	213.888	241.227	193.025	289.428	195.903	256.334	196.622	275.04	198.781	249.14	195.903	282.234	197.342	244.104
481_Day7 43	297	321	296.634	324.538	220.465	332.079	340.375	340.375	254.402	322.275	323.784	326.8	193.316	337.358	349.425	356.966	191.808	245.352	353.95	258.173	283.814	363.753	292.863	178.233	246.861	353.95	317.75	360.737	309.455	87.7353	300.405	34.9449	288.339	263.452	303.422	266.468	264.206	238.565	322.275	246.106	285.322	249.123	307.192	250.631	277.026	245.352	314.734	249.123	255.91
481_Day7 44	207	347	206.525	350.023	154.208	349.276	274.537	363.476	176.63	348.528	237.168	351.518	138.513	352.265	282.011	368.708	155.703	256.6	304.433	279.022	205.031	385.15	229.694	208.02	178.872	379.918	247.631	386.645	261.084	110.113	288.738	48.08	202.788	292.475	218.484	293.969	189.336	270.8	237.916	272.295	200.546	279.022	220.726	281.264	196.062	276.032	230.442	278.274	213.999
481_Day7 45	259	295	259.992	298.342	205.723	309.92	317.156	299.789	230.325	301.96	288.936	294.724	184.739	321.497	342.481	304.855	182.568	229.601	325.839	220.195	266.504	331.627	254.203	152.901	230.325	329.457	301.96	322.221	253.48	68.9645	262.163	19.0369	246.244	244.797	262.163	244.073	224.536	227.43	278.082	223.089	241.179	229.601	259.992	228.878	232.496	228.878	269.399	225.983	231.048
481_Day7 46	219	240	218.708	242.902	145.394	265.629	290.556	286.89	180.585	244.368	264.163	256.098	132.931	278.092	297.887	299.353	182.785	178.386	317.682	201.113	201.846	284.691	265.629	128.532	169.588	281.758	248.034	289.089	288.356	55.9516	301.553	25.1598	223.107	188.65	239.236	191.582	209.911	171.787	265.629	174.72	223.107	175.453	244.368	175.453	216.509	172.52	254.632	175.453	235.57
481_Day7 47	230	282	229.705	287.623	161.524	306.685	298.62	317.682	195.981	289.823	272.96	294.221	147.594	319.881	305.219	332.345	186.45	219.441	323.547	232.638	215.776	319.148	266.362	164.456	182.051	318.415	259.764	326.479	297.154	80.1452	314.016	41.2889	233.371	232.638	249.5	234.837	217.975	211.377	275.16	215.042	233.371	217.242	255.365	217.975	226.773	215.042	264.896	217.242	245.101
481_Day7 48	215	346	214.332	349.653	159.286	355.769	279.317	359.592	186.044	348.888	245.677	348.124	142.466	368.002	293.842	368.766	172.283	262.497	309.898	272.436	211.274	385.586	248.736	202.099	182.222	379.469	249.5	380.234	273.2	111.885	307.604	50.7232	217.39	289.255	233.445	291.549	199.806	268.613	256.381	269.378	215.861	275.494	234.974	277.023	208.98	273.2	246.442	273.2	231.151
481_Day7 49	161.752	374.5	160.924	378.639	115.394	382.778	245.361	392.712	136.917	377.811	201.487	381.123	100.493	392.712	258.606	402.646	137.745	279.301	283.44	313.242	162.579	423.341	205.626	231.288	130.295	409.268	210.593	416.719	242.877	123.672	296.685	48.3411	160.096	319.864	174.997	321.52	148.507	298.341	201.487	297.513	160.096	309.103	178.308	305.791	155.129	304.964	192.381	303.308	195.692
481_Day7 50	173	366	172.066	368.969	134.456	366.757	245.075	371.919	152.155	366.757	202.302	370.444	117.494	371.919	256.875	374.869	127.081	268.674	270.149	284.898	172.804	399.942	204.515	215.577	144.043	391.83	212.627	398.467	218.527	126.344	265.724	27.5236	169.117	313.659	185.341	316.609	158.055	295.96	207.465	297.435	169.854	304.81	186.816	306.285	165.429	301.122	197.14	303.335	188.291
481_Day7 51	272	383	273.369	387.272	207.205	398.16	335.346	381.409	242.381	391.46	303.52	382.247	193.805	399.835	348.746	381.409	179.567	294.307	345.396	282.582	277.557	421.611	255.781	208.88	234.843	416.585	316.92	411.56	249.919	105.028	253.269	33.0008	254.944	326.971	270.019	325.296	230.656	302.683	288.445	295.982	246.569	308.545	272.532	308.545	240.706	306.87	280.07	304.358	224.793
481_Day7 52	265	296	264.96	299.651	202.366	314.734	330.571	312.471	230.269	303.422	303.422	297.388	182.758	323.784	340.375	321.521	176.725	243.09	336.604	242.336	274.01	341.129	252.894	164.658	231.778	335.096	303.422	334.342	255.156	73.4065	255.156	32.6825	248.369	240.827	262.698	239.319	222.728	218.957	280.797	222.728	243.09	226.499	264.206	226.499	235.548	224.236	272.502	224.236	228.007
481_Day7 53	251.481	319.627	251.481	323.589	199.183	334.682	314.872	340.229	219.785	325.173	282.384	322.796	185.712	348.153	327.551	355.284	189.674	247.519	331.513	254.65	254.651	361.624	259.405	181.75	222.162	356.869	288.723	358.454	266.536	89.8328	279.215	43.0816	247.519	263.367	260.197	263.367	228.502	239.595	277.63	242.765	240.387	246.727	261.782	247.519	234.048	244.349	268.914	245.934	235.633
481_Day7 54	281	283	281.252	287.091	219.938	304.61	333.807	301.69	249.865	288.551	311.909	287.821	210.449	316.288	346.215	312.639	204.609	226.507	345.485	227.967	284.171	327.967	273.952	163.734	248.405	321.398	314.099	322.128	277.602	80.5219	281.252	44.7555	268.843	232.347	282.712	231.617	251.325	213.369	298.04	215.558	265.923	218.478	284.901	217.018	260.084	216.288	291.471	215.558	251.325
484_PreOp 1	327.114	335.284	328.748	340.186	263.389	349.99	357.343	332.016	296.069	343.454	377.768	331.199	236.428	367.147	391.657	329.565	227.441	249.5	367.147	234.794	323.846	412.899	305.873	153.095	272.376	396.559	356.526	379.402	303.422	58.3235	303.422	22.3758	311.591	262.572	329.565	258.487	282.18	232.343	342.637	229.075	309.14	242.964	332.833	240.513	295.252	238.062	336.918	233.16	271.559
484_PreOp 2	159	479	158.107	483.059	116.521	493.697	248.049	472.421	131.995	485.96	206.463	484.026	97.1789	497.566	274.161	461.782	123.291	337.991	267.392	351.531	171.647	555.593	194.858	242.247	131.995	536.25	229.674	527.546	197.759	125.225	251.918	22.7108	155.206	399.887	170.68	396.986	136.831	374.742	193.891	369.906	155.206	389.249	173.581	385.38	148.436	385.38	188.088	378.61	177.45
484_PreOp 3	140	487	140.629	493.452	106.355	504.54	232.363	484.379	120.468	495.468	181.96	489.419	93.25	512.605	259.581	480.347	110.387	343.25	258.573	338.21	153.734	570.064	171.879	247.484	115.427	549.903	216.234	542.847	188.008	120.468	239.419	22.6855	130.548	398.693	148.694	396.677	113.411	374.5	172.887	368.452	127.524	387.605	149.702	386.597	119.46	384.581	163.815	378.532	163.815
484_PreOp 4	115	420	115.429	424.279	92.4204	423.394	216.314	441.093	103.925	420.739	165.872	430.473	80.031	430.473	241.093	444.633	133.128	298.615	281.801	344.633	119.854	470.296	219.854	224.279	101.27	455.252	175.606	469.411	269.411	122.509	336.668	41.9779	127.819	355.252	150.827	360.562	119.854	331.358	184.456	335.783	127.819	341.093	156.137	341.093	124.279	336.668	168.527	335.783	205.695
484_PreOp 5	241	362	239.117	367.711	181.609	361.321	282.248	369.308	207.168	360.522	266.273	366.912	161.641	366.113	298.222	378.893	177.615	259.085	318.19	277.455	232.727	410.842	263.877	190.395	195.187	397.264	263.078	401.257	281.449	93.7492	293.43	23.4617	243.909	300.618	260.682	305.411	224.74	283.046	284.644	287.04	243.909	289.436	268.669	292.631	235.922	284.644	277.455	289.436	236.72
484_PreOp 6	321	354	324.311	360.295	236.242	371.659	367.871	365.03	276.962	362.189	344.197	358.401	215.409	385.864	381.129	373.553	135.864	276.962	340.409	258.97	323.364	414.273	238.136	183.212	270.333	412.379	352.72	402.909	204.046	84.7273	162.379	28.8561	282.644	279.803	312	281.697	245.712	264.651	323.364	264.651	279.803	266.545	310.106	266.545	262.758	264.651	317.682	264.651	181.318
484_PreOp 7	278	433	276.06	437.949	181.625	423.615	308.943	445.537	214.508	427.83	296.296	443.008	161.389	422.772	320.748	453.126	187.527	287.864	340.141	324.964	255.824	467.459	293.766	234.744	212.822	460.714	287.864	466.616	322.434	131.035	335.082	26.4815	275.217	370.495	293.766	372.181	249.922	337.611	315.689	350.259	276.903	353.632	300.512	360.377	268.471	348.572	308.943	355.318	260.883
484_PreOp 8	290	360	293.307	366.57	242.702	374.122	355.995	346.932	266.116	365.814	320.497	354.485	226.841	384.696	374.878	346.932	193.609	281.977	349.198	260.074	303.881	402.823	257.053	198.141	267.627	398.291	341.645	387.717	244.968	108.261	242.702	29.7115	266.872	309.168	287.264	307.657	243.458	294.817	302.37	289.53	263.095	298.594	287.264	294.062	254.032	294.062	293.307	290.286	226.086
484_PreOp 9	206	390	204.798	394.368	150.162	388.573	292.546	402.646	177.48	389.401	247.017	396.851	125.328	395.195	324.003	411.752	176.652	267.712	362.083	293.374	195.692	451.487	279.301	198.175	160.924	433.275	261.917	443.209	327.315	83.1093	372.844	16.8841	218.871	310.758	242.877	315.725	200.659	288.407	273.507	292.546	218.043	294.202	247.017	295.03	210.593	287.579	259.434	291.719	272.679
484_PreOp 10	139.571	403.755	137.798	408.188	100.564	401.982	234.429	424.145	117.408	402.869	179.464	411.734	73.9681	408.188	253.933	435.67	145.777	292.053	310.67	331.06	129.819	461.379	249.5	222.018	109.429	441.876	186.557	455.174	312.443	111.202	362.975	28.7553	153.755	325.741	174.145	331.06	160.847	306.238	182.124	308.011	151.982	296.486	217.585	308.897	154.642	300.032	199.855	308.897	252.16
484_PreOp 11	294.089	582.666	293.087	588.678	198.899	531.564	352.205	550.602	241.985	571.644	325.151	571.644	187.877	520.542	364.229	534.57	187.877	388.278	357.215	386.274	292.085	597.696	287.075	307.115	241.985	578.658	337.175	572.646	292.085	174.851	262.025	20.5421	287.075	489.48	302.105	491.484	258.017	458.418	328.157	466.434	285.071	476.454	314.129	480.462	278.057	470.442	320.141	474.45	252.005
484_Day1 1	349	383	350.395	387.174	259.937	422.959	399.102	413.019	302.681	399.102	381.21	396.12	226.14	437.87	403.079	426.935	209.242	303.675	369.281	277.83	357.353	455.762	287.77	183.397	301.687	452.78	381.21	441.846	275.842	67.0944	262.92	31.3091	323.556	301.687	341.448	299.699	286.776	276.836	349.401	269.878	311.627	278.824	339.46	279.818	298.705	276.836	343.436	273.854	240.057
484_Day1 2	316	430	317.682	435.864	258.086	445.965	361.116	429.803	285.359	437.884	339.904	431.823	237.884	463.136	374.248	436.874	203.54	320.712	352.025	303.54	320.712	483.338	272.227	216.672	285.359	477.278	355.055	468.187	250.005	92.4293	248.995	22.7323	292.429	350.005	306.571	351.015	264.147	326.773	321.722	320.712	287.379	332.833	309.601	331.823	278.288	329.803	315.662	326.773	233.843
484_Day1 3	283.437	511.943	284.568	517.6	220.088	530.043	339.998	511.943	243.844	520.993	312.848	513.075	209.907	548.143	356.966	516.468	175.971	363.753	350.179	359.228	290.224	573.029	257.418	257.418	250.631	566.242	324.161	553.799	250.631	123.934	250.631	25.5181	258.55	429.364	281.174	430.495	234.794	397.69	295.88	392.034	255.156	405.609	282.305	402.215	244.975	401.084	289.093	397.69	222.351
484_Day1 4	191	406	192.833	409.976	164.262	418.548	269.024	415.69	175.69	412.833	227.119	409.024	146.167	437.595	286.167	424.262	137.595	291.881	302.357	285.214	201.405	464.262	200.452	191.881	178.548	449.976	241.405	451.881	195.69	81.4048	228.071	22.3571	180.452	328.071	197.595	328.071	157.595	299.5	222.357	294.738	170.929	303.31	200.452	300.452	165.214	300.452	211.881	298.548	183.31
484_Day1 5	341	483	341.297	487.781	262.195	495.594	378.406	466.297	298.328	489.734	358.875	477.039	240.711	481.922	392.078	452.625	238.758	363.758	387.195	350.086	326.648	534.656	326.648	250.477	287.586	526.844	365.711	509.266	327.625	131.336	287.586	30.75	329.578	407.703	342.273	404.773	303.211	382.312	361.805	377.43	325.672	393.055	346.18	387.195	318.836	390.125	355.945	382.312	290.516
484_Day1 6	278.51	352.742	279.363	356.155	179.534	356.155	327.998	357.862	233.288	355.302	305.814	356.155	155.643	356.155	360.421	359.568	181.241	266.565	337.384	265.712	267.418	421.002	271.684	182.094	201.718	411.616	313.493	405.643	271.684	73.7321	273.391	35.3362	270.831	280.217	290.456	289.602	236.701	253.766	310.08	252.06	266.565	265.712	295.575	264.005	251.207	262.299	306.667	261.445	229.022
484_Day1 7	126	310	125.394	316.381	99.6431	319.958	231.26	328.541	111.803	314.951	178.327	318.527	91.0594	322.104	259.157	333.549	106.796	207.655	251.288	222.676	136.839	379.328	172.604	132.547	103.935	357.154	195.494	372.175	184.049	52.4328	193.348	18.8133	127.54	242.705	143.992	246.281	113.949	212.662	175.466	215.523	123.963	229.829	149.715	226.968	118.241	224.107	169.743	222.676	156.868
484_Day1 8	361	595	361.885	600.417	236.885	607.298	390.555	572.894	296.518	614.179	379.087	585.509	184.133	590.096	408.904	554.546	172.665	434.133	361.885	390.555	343.537	663.491	270.142	290.784	272.436	664.638	379.087	625.647	256.381	147.436	217.39	33.9037	329.775	510.968	338.95	510.968	263.262	462.803	365.326	453.628	321.748	492.619	348.124	490.326	295.372	484.592	361.885	469.683	217.39
484_Day1 9	302	741	301.952	751.544	134.377	724.296	344.187	720.208	218.846	762.443	325.113	732.47	103.042	688.873	363.26	686.149	116.666	536.285	325.113	492.688	274.704	803.315	250.181	383.696	191.598	784.241	321.026	770.617	247.456	235.195	173.887	36.2847	286.966	656.176	306.039	652.089	222.933	598.955	329.2	589.418	281.516	639.827	312.851	631.653	252.906	627.565	323.751	615.304	187.511
484_Day1 10	144.257	344.57	142.692	350.048	102.786	357.09	228.764	365.697	118.436	348.483	184.163	356.308	86.3545	367.262	249.109	379.782	123.131	245.196	273.365	266.323	144.257	393.866	198.248	176.339	116.871	383.694	191.988	391.519	235.807	83.2246	277.278	24.5391	143.475	281.19	166.167	281.973	133.303	259.281	191.206	260.846	145.04	263.976	169.297	265.541	137.998	261.628	179.469	264.758	185.728
484_Day1 11	249	461	247.668	464.702	160.672	439.976	315.434	468.365	199.134	452.797	282.467	467.449	139.61	428.071	338.328	466.533	163.419	312.687	336.496	352.064	232.101	505.91	277.888	244.006	186.313	487.595	279.72	500.416	306.277	139.61	311.771	45.2875	249.5	383.2	270.562	388.694	228.438	352.98	297.119	369.463	250.416	367.632	279.72	374.042	244.006	361.222	288.877	369.463	242.174
484_Day1 12	101.245	288.548	101.823	292.017	74.0745	290.283	164.836	293.173	88.5269	290.861	134.197	294.329	64.2469	291.439	181.022	292.017	78.6993	211.083	183.335	217.443	111.073	329.015	129.572	149.805	80.4336	318.61	148.071	320.922	147.493	82.1679	180.444	26.6706	98.9327	243.457	114.541	245.191	87.9488	223.802	132.462	222.645	98.9327	233.051	115.119	232.473	94.886	229.583	126.103	227.848	120.9
484_Day1 13	258	426	257.565	429.89	187.955	423.948	305.952	431.588	218.515	426.495	281.334	430.739	159.093	404.424	333.116	420.553	165.035	283.88	339.059	294.916	258.413	468.94	261.809	220.213	215.969	462.149	293.218	463.846	273.693	103.065	279.636	16.4779	250.773	354.339	273.693	357.734	229.551	322.93	294.916	328.872	250.773	337.361	277.938	337.361	243.982	332.267	287.276	334.814	234.644
484_Day1 14	84.624	344.128	84.624	349.913	35.0372	359.831	234.211	406.112	59.8306	351.566	156.525	371.401	25.1198	364.789	259.831	421.814	96.1942	225.946	301.979	287.103	103.632	420.161	196.194	159.831	60.657	398.674	169.748	421.814	240.822	51.5661	316.855	11.0702	105.285	263.136	130.078	267.269	100.326	235.037	174.707	245.781	108.591	244.128	138.343	247.434	105.285	242.475	157.351	246.607	193.715
484_Day1 15	173	405	173.034	409.96	140.546	405.205	242.765	408.375	156.394	403.62	203.937	409.96	119.151	413.921	268.914	409.167	132.622	286.346	286.346	308.533	173.034	447.994	216.616	204.73	153.224	432.939	217.408	441.655	235.633	108.058	267.329	27.2338	174.619	338.644	194.429	341.814	159.563	316.457	222.162	318.042	173.827	322.004	201.56	325.174	167.487	318.834	211.861	322.004	193.636
484_Day1 16	164	477	164.906	481.542	119.538	482.487	263.205	467.364	139.387	482.487	212.165	477.761	113.867	483.432	284.944	456.022	127.099	316.135	285.889	329.368	185.7	528.801	184.755	264.15	150.729	514.623	238.63	508.007	200.823	134.661	240.521	20.294	153.564	404.982	173.413	402.147	137.496	378.517	200.823	371.901	150.729	387.969	178.139	388.914	145.058	385.133	189.481	382.298	172.468
484_Day3 1	410	377	408.524	382.636	282.044	377.459	425.536	381.157	344.914	385.595	419.618	381.897	225.831	361.186	432.932	378.938	255.417	265.772	404.825	249.5	377.459	435.891	354.53	187.37	316.068	422.577	406.305	414.441	332.34	91.216	289.441	5.4172	390.033	321.245	407.784	321.985	343.435	284.263	417.399	291.66	383.376	302.015	410.003	302.755	367.843	296.837	414.441	296.837	304.973
484_Day3 2	144	475	145.293	482.866	119.852	488.737	256.839	474.06	129.637	482.866	202.044	476.017	107.132	492.651	282.279	468.189	107.132	328.267	269.559	332.181	172.69	547.445	155.077	235.312	136.486	527.876	235.312	529.833	160.948	113.981	177.582	24.9403	134.529	389.911	154.099	385.997	103.218	364.471	181.496	354.686	126.702	379.148	151.163	373.277	112.025	374.255	170.733	368.385	143.336
484_Day3 3	309	550	308.629	554.479	221.492	553.442	340.786	545.143	264.023	565.89	326.264	549.293	197.633	532.695	359.459	514.023	208.006	413.4	352.197	408.214	300.33	605.309	301.367	309.666	244.313	598.048	327.301	581.45	307.591	190.371	287.882	45.1432	300.33	482.902	315.89	479.791	270.247	450.745	334.562	435.185	294.106	462.156	319.002	462.156	279.583	461.118	326.264	448.67	269.209
484_Day3 4	304.943	505.548	303.935	509.581	245.468	516.637	338.21	503.532	272.685	514.621	323.089	508.573	213.21	512.605	351.315	501.516	207.161	379.54	350.307	368.452	304.943	556.96	293.855	270.669	261.597	557.968	330.145	538.814	308.976	162.806	293.855	45.871	293.855	437	312	434.984	262.605	404.742	326.113	399.702	290.831	419.863	310.992	419.863	277.726	413.815	321.073	412.807	264.621
484_Day3 5	116	417	115.571	421.821	87.8929	419.143	229.857	433.429	100.393	419.143	166.464	429.857	75.3929	419.143	256.643	433.429	119.143	286.107	275.393	327.179	128.071	472.714	195.036	218.25	97.7143	457.536	188.786	468.25	215.571	110.214	308.429	25.3929	120.929	348.607	144.143	352.179	108.429	323.607	178.964	327.179	121.821	334.321	145.929	334.321	118.25	331.643	161.107	331.643	187
484_Day3 6	206	421	204.827	424.758	148.125	416.167	258.95	434.208	175.617	418.744	233.177	429.053	124.07	415.308	294.173	438.503	154.998	293.314	314.792	317.369	198.813	470.29	248.641	220.29	167.026	453.108	243.486	465.136	271.837	109.466	300.187	29.5687	206.545	350.015	230.6	354.311	187.644	319.947	263.246	328.538	204.827	332.833	240.05	334.551	198.813	327.679	252.077	332.833	223.727
484_Day3 7	206.247	431.161	205.382	436.351	149.154	427.701	277.182	439.811	172.51	429.431	240.85	438.081	124.933	431.161	303.998	446.732	146.559	296.213	326.49	316.974	205.382	477.874	240.85	220.088	169.915	461.438	258.151	475.279	260.746	120.607	299.673	26.3166	206.247	364.552	230.469	368.012	183.756	335.14	257.286	341.195	203.652	345.521	231.334	350.711	195.867	342.06	245.175	346.386	214.898
484_Day3 8	93	337	90.5	341.5	55.5	339.5	211.5	375.5	71.5	339.5	148.5	353.5	42.5	352.5	230.5	390.5	119.5	218.5	267.5	282.5	84.5	386.5	212.5	168.5	68.5	371.5	146.5	397.5	273.5	67.5	320.5	15.5	113.5	257.5	134.5	271.5	110.5	245.5	175.5	251.5	117.5	252.5	142.5	253.5	113.5	248.5	160.5	254.5	209.5
484_Day3 9	234	342	233.707	345.417	157.435	338.483	284.554	359.284	191.334	340.794	264.523	350.81	128.93	331.549	299.962	370.841	161.287	227.543	319.993	257.589	221.38	387.79	265.293	159.746	179.007	373.922	260.671	387.019	289.176	63.4445	310.748	2.5817	234.477	269.916	253.737	279.931	214.446	244.492	283.013	258.36	236.018	253.737	266.834	259.13	227.543	250.656	275.309	257.589	231.395
484_Day7 1	368.171	399.817	368.171	402.981	306.462	417.222	392.696	387.158	336.525	412.475	381.62	393.487	252.665	409.31	406.146	372.127	249.5	304.88	387.158	280.354	360.26	452.032	338.108	211.525	325.449	448.867	382.411	423.551	338.108	109.468	281.146	27.1899	355.513	341.272	369.753	336.525	319.911	311.209	383.202	308.044	353.93	330.196	371.335	327.032	338.108	325.449	379.247	321.494	304.089
484_Day7 2	164.057	338.899	164.057	342.854	111.051	354.722	240.006	363.424	130.829	345.228	197.285	348.392	89.6899	374.5	254.247	380.038	141.905	247.918	282.728	272.443	154.563	395.861	229.721	179.089	127.665	386.367	205.987	391.114	268.487	84.943	333.361	32.7278	175.924	274.817	193.329	278.772	162.475	255.829	224.184	257.411	176.715	258.202	203.614	259.785	169.595	255.038	212.316	257.411	219.437
484_Day7 3	204	323	202.731	326.881	137.255	354.092	282.663	363.446	165.316	337.085	248.65	339.636	114.296	373.65	300.52	384.704	150.01	251.201	308.173	261.405	200.18	382.153	235.044	167.017	157.663	380.452	244.398	382.153	257.153	74.3299	293.718	54.7721	205.282	253.752	225.69	252.901	190.827	234.194	251.201	232.493	202.731	235.895	230.792	234.194	196.779	235.044	240.997	233.344	217.187
484_Day7 4	246	415	246.477	420.053	173.075	414.008	306.063	414.871	205.89	415.735	275.839	414.871	155.804	409.69	327.652	407.099	165.303	300.882	322.471	300.018	249.068	452.004	247.341	223.161	206.754	447.687	289.656	445.959	256.84	117.807	279.293	22.8161	236.115	344.923	257.704	344.923	217.117	322.471	274.975	322.471	236.115	331.106	259.431	331.97	226.616	327.652	268.93	327.652	221.434
484_Day7 5	268	310	268.368	313.179	208.619	323.399	314.752	328.902	235.349	313.179	290.38	316.324	188.179	341.481	326.544	343.84	178.745	229.846	324.185	236.921	260.506	362.708	266.009	157.519	227.487	350.129	289.594	346.984	277.016	62.3931	282.519	27.8019	263.651	243.997	280.947	243.997	239.28	222.77	295.884	223.557	256.575	225.129	284.877	226.701	246.355	224.343	290.38	224.343	233.777
484_Day7 6	224	402	223.5	406.5	167.5	412.5	283.5	404.5	193.5	410.5	256.5	405.5	146.5	418.5	307.5	411.5	154.526	285.701	306.5	292.5	231.186	444.986	230.335	224.372	189.449	442.43	268.665	434.764	241.408	115.343	272.072	27.609	218.41	337.66	237.149	337.66	198.819	321.476	251.63	322.328	215.003	326.587	238.853	325.735	208.188	323.18	243.963	323.18	207.337
484_Day7 7	182	319	181.528	322.081	119.316	330.529	250.652	348.194	148.501	322.849	214.554	328.225	96.2742	348.194	262.941	362.787	140.053	235.291	282.91	253.724	170.007	368.164	233.755	160.022	140.821	356.643	219.162	368.932	269.085	67.0883	315.168	24.0776	191.512	253.724	209.946	257.565	176.151	230.683	240.667	239.899	192.28	235.291	219.162	238.363	184.6	233.755	229.915	236.059	216.858
484_Day7 8	176	395	176.811	399.5	128.071	404.542	249.08	406.223	148.239	396.979	211.265	400.34	116.307	412.945	272.609	416.307	137.315	280.172	293.618	290.256	185.214	445.719	211.265	206.223	148.239	434.794	229.752	436.475	226.391	101.181	286.055	25.5504	177.651	329.752	199.5	331.433	158.323	304.542	219.668	307.063	175.971	313.786	202.021	312.945	165.887	308.744	210.424	310.424	196.979
484_Day7 9	158.371	352.726	156.758	357.565	109.177	362.403	227.726	381.758	134.177	353.532	193.048	364.016	83.371	379.339	255.952	398.693	143.048	247.887	307.565	271.274	143.855	402.726	250.306	165.629	119.661	389.016	189.823	402.726	288.21	73.6936	352.726	19.6613	168.048	285.79	189.016	289.823	155.952	261.597	222.887	270.468	169.661	266.435	196.274	268.048	162.403	262.403	208.371	266.435	229.339
484_Day7 10	173	492	172.108	496.686	128.956	496.686	287.493	461.977	147.718	497.624	235.898	479.8	90.4944	488.243	316.573	444.153	118.637	359.725	301.564	351.282	190.87	537.023	195.56	280.926	151.47	524.828	250.907	507.005	203.065	170.232	278.112	32.333	161.789	429.144	180.551	429.144	136.461	404.753	207.755	395.372	154.284	414.134	181.489	412.258	145.841	408.506	193.684	401.939	177.736
484_Day7 11	178	290	178.512	293.481	116.012	311.228	273.42	308.914	144.562	297.339	218.636	291.938	99.037	322.803	294.253	321.259	140.704	210.92	285.765	224.809	175.426	340.549	227.124	143.79	140.704	331.29	232.525	329.747	263.389	74.3457	313.543	39.6235	172.339	230.982	195.488	237.926	156.907	214.006	227.895	214.006	170.796	222.494	198.574	219.407	163.852	218.636	213.235	216.321	210.148
484_Day7 12	225.007	433.622	227.541	439.534	181.088	439.534	317.912	415.885	203.047	438.689	274.838	427.709	163.351	440.378	338.182	404.061	157.439	317.068	315.378	314.534	247.811	469.939	208.115	246.966	208.959	462.338	292.574	449.669	215.716	149.838	258.791	29.0608	206.426	376.189	228.385	375.345	186.155	358.453	244.432	344.939	198.824	363.52	225.007	359.297	192.068	359.297	235.142	352.541	194.601
484_Day7 13	242	268	242.661	271.536	179.591	297.372	323.208	294.333	204.667	280.655	279.895	275.336	165.154	320.929	339.166	307.251	164.394	215.305	316.369	212.266	245.701	316.369	238.102	143.117	206.187	314.09	282.935	310.29	236.582	67.1292	234.302	40.5334	226.704	215.305	244.181	214.546	203.147	198.588	264.698	198.588	218.345	200.868	245.701	199.348	211.506	199.348	254.819	197.828	215.305
484_Day7 14	266.475	302.741	269.562	306.599	179.284	327.432	350.58	322.031	218.636	309.685	312.772	309.685	148.42	353.667	361.383	327.432	135.303	236.383	325.889	221.722	276.506	349.809	230.21	150.735	219.407	351.352	315.086	346.722	221.722	68.1728	212.463	34.2222	235.611	238.697	261.846	241.784	206.29	221.722	280.364	220.951	230.982	224.809	261.074	223.265	220.179	223.265	271.105	221.722	192.401
484_Day7 15	268.731	320.536	267.161	324.461	187.098	345.654	323.676	351.148	226.345	327.601	299.343	331.525	164.335	362.922	335.45	368.417	171.399	257.742	332.31	257.742	264.021	373.126	266.376	169.83	216.141	369.202	298.558	369.987	283.644	71.7135	259.312	37.1766	257.742	256.957	278.15	257.742	231.839	237.334	299.343	238.119	256.957	237.334	282.075	238.903	246.753	236.549	291.494	237.334	234.194
487_PreOp 1	305.151	407.034	305.151	412.171	243.507	415.596	338.541	409.603	274.329	413.884	324.842	410.459	219.534	413.027	347.959	409.603	223.815	297.445	360.801	306.007	293.164	462.685	315.425	204.123	255.493	454.979	322.274	446.418	332.548	106.52	344.534	20.0479	300.014	355.664	310.288	356.521	275.185	320.562	333.404	328.267	296.589	337.685	317.993	340.253	284.603	334.26	327.411	334.26	282.89
487_PreOp 2	305	362	306.402	365.139	253.538	361.468	353.391	365.873	285.109	362.936	331.365	365.139	209.485	345.315	359.999	361.468	194.801	260.88	346.049	267.488	328.428	413.597	252.804	185.256	279.236	397.444	349.72	395.242	237.386	103.024	208.751	17.1211	284.375	315.212	297.591	310.807	246.196	285.109	310.807	289.515	274.096	299.06	297.591	299.794	260.88	295.388	307.87	297.591	220.499
487_PreOp 3	282	317	283.641	321.086	224.904	320.352	354.86	327.694	254.272	320.352	319.618	323.288	193.333	322.554	365.139	330.631	178.648	229.309	329.162	232.246	297.591	380.557	231.512	153.685	249.867	362.202	344.581	368.81	214.625	65.5793	195.535	6.1079	260.146	266.02	277.033	265.286	224.17	236.651	291.717	243.993	254.272	252.07	276.299	252.804	238.12	249.133	286.578	250.601	203.612
487_PreOp 4	313	303	316.891	308.196	238.63	308.92	366.891	314.717	275.587	306.746	341.529	307.471	219.065	309.645	377.761	317.616	194.428	225.587	340.804	228.486	334.283	365.442	248.051	152.399	267.616	350.225	361.819	350.225	232.833	69.0652	215.442	15.442	289.355	258.196	301.674	256.746	246.601	232.109	317.616	237.906	274.862	241.529	298.775	242.978	263.268	240.08	310.37	240.804	214.717
487_PreOp 5	313.562	362.781	314.344	367.469	232.312	384.656	346.375	365.125	270.594	372.938	332.312	365.125	222.938	387	354.969	367.469	215.906	275.281	357.312	276.062	309.656	423.719	301.844	188.562	263.562	415.125	335.438	401.062	308.094	91.6875	309.656	15.9062	301.844	316.688	313.562	314.344	271.375	286.219	332.312	285.438	297.156	300.281	315.906	301.844	283.875	297.938	327.625	293.25	270.594
487_PreOp 6	257.997	443.149	258.892	448.516	197.174	450.305	304.509	440.466	224.008	452.094	282.148	443.149	178.391	443.149	317.031	437.783	183.758	325.081	331.343	324.187	253.525	502.183	275.886	233.847	210.591	488.767	289.303	479.822	291.987	132.774	291.092	25.4392	254.419	391.271	266.942	389.482	232.058	356.387	292.881	355.493	252.631	371.593	274.098	370.699	240.108	368.015	285.725	365.332	247.264
487_PreOp 7	278.293	388.897	279.207	392.553	212.48	405.35	319.427	390.725	246.301	398.952	302.974	391.639	190.542	408.092	328.568	390.725	193.284	293.833	339.537	291.091	277.379	455.624	280.122	197.855	229.847	444.655	310.286	432.772	286.52	90.9077	288.348	15.9534	269.153	334.052	284.692	332.224	243.559	302.059	304.802	298.403	264.582	316.685	285.606	314.856	253.613	312.114	299.317	308.458	253.613
487_PreOp 8	257.185	385.576	258.089	391.905	172.194	407.276	315.051	400.043	220.115	395.522	290.639	393.713	157.728	415.413	323.189	400.947	167.674	287.927	331.326	292.448	250.856	466.046	268.035	185.757	198.415	449.771	296.064	445.25	281.598	74.5452	291.543	11.2541	249.952	321.381	268.035	321.381	223.732	297.873	288.831	297.873	247.24	306.914	270.748	307.818	234.581	304.202	282.502	304.202	235.486
487_PreOp 9	291.674	361.239	292.543	366.457	210.804	387.326	342.978	379.5	249.065	372.543	320.37	367.326	188.196	391.674	358.63	386.457	203.848	278.63	344.717	281.239	288.196	431.674	282.978	186.457	240.37	424.717	325.587	416.891	289.065	72.5435	282.978	22.9783	280.37	303.848	297.761	302.109	248.196	275.152	313.413	275.152	276.891	288.196	299.5	289.065	263.848	285.587	310.804	284.717	254.283
487_PreOp 10	263.205	359.613	265.096	364.339	190.426	393.64	327.477	386.079	223.508	373.791	301.012	370.01	172.468	408.763	343.545	402.147	185.7	285.889	324.642	287.78	263.205	440.899	256.589	180.029	212.165	435.228	308.574	429.557	263.205	72.2788	264.15	27.8554	252.808	296.286	266.986	296.286	217.837	268.876	289.67	264.15	247.137	279.273	268.876	280.218	235.795	276.438	283.054	273.602	232.014
487_PreOp 11	302	433	303.578	438.33	231.769	450.741	339.925	434.784	269.89	444.536	324.855	434.784	203.401	448.968	351.45	433.011	203.401	312.443	354.11	316.876	303.578	498.613	292.053	218.472	255.706	491.521	330.174	474.677	300.032	110.316	300.032	24.3227	289.394	370.954	305.351	369.181	251.273	338.152	325.741	338.152	286.734	355.883	307.124	354.997	270.777	353.223	318.649	347.018	260.138
487_PreOp 12	288	429	288.689	432.833	221.122	439.14	321.122	429.23	253.554	437.338	306.707	429.23	195.896	439.14	333.734	431.031	197.698	325.626	344.545	329.23	284.185	491.392	288.689	238.239	237.338	484.185	312.113	470.671	302.203	129.23	317.518	40.0405	278.779	371.572	291.392	373.374	243.644	339.14	313.914	344.545	274.275	358.059	294.995	356.257	259.86	353.554	304.905	351.752	260.761
487_PreOp 13	288.103	407.588	286.265	411.265	208.14	426.89	337.735	411.265	248.581	414.022	316.596	408.507	194.353	431.485	347.846	413.103	197.11	300.051	346.926	312	282.588	473.765	291.779	215.493	230.198	463.654	320.272	452.625	305.566	103.36	307.404	32.5882	277.993	342.331	295.456	341.412	246.743	312.919	317.515	312.919	277.993	327.625	300.051	327.625	263.287	324.868	311.081	320.272	262.368
487_PreOp 14	323	479	323.211	484.036	238.675	496.407	353.108	479.912	277.851	490.222	339.706	479.912	208.778	490.222	364.449	478.881	205.686	350.015	372.696	351.046	296.407	547.954	317.026	267.541	252.077	535.582	334.551	521.149	339.706	144.861	298.469	34.5515	314.964	420.119	327.335	421.149	283.005	386.098	347.954	389.191	309.809	401.562	333.521	402.593	295.376	400.531	342.799	397.438	278.881
487_PreOp 15	287.423	358.116	288.16	361.061	229.25	359.588	332.342	361.061	256.496	360.325	310.988	360.325	196.113	357.379	347.07	366.216	201.267	263.123	342.652	263.123	289.632	394.934	283.005	184.331	246.923	387.571	316.878	386.098	280.06	86.3925	258.705	8.3365	280.796	299.942	294.787	305.833	254.286	279.323	316.142	285.214	277.851	288.16	298.469	291.105	269.014	285.951	307.306	288.16	251.341
487_PreOp 16	305.055	375.69	305.055	378.865	234.421	377.278	349.5	380.452	264.579	378.072	329.659	378.865	199.5	370.135	366.96	379.659	205.849	272.516	345.532	277.278	307.437	414.579	283.627	196.325	264.579	406.643	334.421	402.675	282.04	98.7064	240.77	21.7222	293.945	315.373	308.23	322.516	260.611	289.976	326.484	299.5	289.183	305.849	310.611	307.437	276.484	300.294	318.548	302.675	251.881
487_PreOp 17	158	357	157.354	361.086	116.141	364.974	233.559	361.086	134.803	358.753	193.124	359.531	92.035	373.528	263.108	366.529	120.806	261.553	256.11	278.66	162.019	396.079	186.903	193.124	135.581	389.858	202.455	390.635	193.901	92.8126	256.11	11.9417	155.021	308.987	170.573	307.432	135.581	290.324	196.234	284.103	148.8	294.99	173.684	294.99	143.357	292.657	185.348	290.324	172.128
487_PreOp 18	204.393	301.488	204.393	303.017	145.524	318.307	267.084	315.249	174.576	307.604	235.738	305.31	126.411	332.069	287.726	332.833	150.876	228.858	294.607	239.561	209.745	340.479	226.564	160.815	174.576	333.598	243.384	334.362	232.68	60.6621	245.677	7.1453	202.864	251.794	217.39	254.087	182.222	232.68	242.619	230.387	199.806	241.09	221.977	240.326	192.161	239.561	234.209	236.503	204.393
487_PreOp 19	217	453	218.405	458.041	162.021	442.286	289.716	436.482	187.726	453.065	250.744	448.92	147.924	424.873	309.616	419.069	164.508	323.712	301.324	328.687	223.381	482.916	224.21	260.694	185.238	472.966	266.498	469.649	220.064	152.071	252.402	24.3756	207.626	399.998	225.039	399.998	190.213	381.755	244.11	375.122	205.138	390.877	226.697	389.218	198.505	387.56	237.477	384.243	205.138
487_PreOp 20	268	287	267.488	290.249	202.143	304.933	331.365	309.339	234.449	291.717	306.402	293.186	185.99	318.149	348.986	322.554	200.675	219.764	326.96	223.435	268.957	354.86	260.88	141.203	224.17	343.847	312.275	341.644	260.88	53.0976	260.88	19.3238	259.412	235.917	274.096	236.651	230.778	205.814	294.654	206.548	257.943	223.435	277.767	222.701	242.525	218.296	290.249	219.764	234.449
487_PreOp 21	231	300	231.352	303.945	163.204	318.759	295.796	320.241	195.796	306.167	268.389	306.907	155.796	325.426	308.389	327.648	173.574	221.722	298.759	237.278	232.833	358.759	232.093	149.87	190.611	346.907	275.796	349.87	235.796	59.5	240.241	18.7593	221.722	246.907	236.537	245.426	197.278	225.426	258.019	226.907	218.759	236.537	240.241	234.315	206.167	231.352	252.093	232.093	210.611
487_PreOp 22	280	321	280.75	326.881	207.833	327.625	329.113	330.601	244.292	323.905	309.024	323.905	195.185	331.345	341.018	334.321	198.905	240.571	330.601	239.083	281.494	375.988	265.869	152.774	232.387	363.339	316.464	363.339	265.869	62	264.381	9.9167	269.589	266.613	284.47	266.613	239.083	239.083	302.327	240.571	267.357	254.708	286.702	253.964	252.476	250.244	297.119	248.756	237.595
487_PreOp 23	230.21	345.951	231.753	355.21	177.741	351.352	297.339	353.667	203.975	349.037	260.303	350.58	164.624	354.438	312.772	356.753	175.426	254.901	308.914	256.445	233.296	397.648	231.753	177.741	193.944	382.988	280.364	390.704	234.839	73.5741	239.469	12.6173	220.951	293.481	233.296	294.253	199.346	272.648	258.759	266.475	218.636	281.907	238.697	281.136	207.833	278.049	251.043	275.735	208.605
487_PreOp 24	290	328	291.421	332.579	212.915	339.439	348.585	337.915	251.787	331.055	323.433	331.055	202.244	344.774	361.543	343.25	211.39	246.451	340.201	247.213	298.281	381.36	273.89	160.323	247.976	373.738	335.628	372.213	269.317	60.4756	268.555	11.6951	281.512	273.128	295.994	272.366	249.5	245.689	314.287	244.165	274.652	258.646	299.805	259.409	261.695	256.36	310.476	254.073	239.591
487_PreOp 25	291	298	291.542	302.803	215.716	318.569	343.344	323.824	250.251	302.803	322.323	305.055	199.951	329.08	352.353	327.578	205.206	232.233	335.086	231.482	291.542	360.611	269.77	148.149	241.242	350.101	328.329	350.101	264.515	58.0586	265.266	22.7733	275.776	241.993	292.293	244.245	249.5	224.725	311.812	223.975	273.524	229.981	296.797	230.731	259.26	229.23	305.806	229.23	235.236
487_PreOp 26	260	395	259.72	400.443	208.619	391.009	299.815	394.94	234.563	394.154	280.947	394.154	193.682	387.865	316.324	391.009	192.11	292.739	320.255	296.67	255.789	438.965	259.72	210.978	219.626	425.601	293.525	427.959	257.362	119.783	258.934	26.2296	252.645	349.343	266.009	346.198	228.274	316.324	283.305	317.11	251.072	335.192	268.368	335.192	238.494	330.475	279.374	329.689	231.418
487_PreOp 27	264	404	264.11	413.461	197.552	402.097	312.812	401.286	231.643	405.344	290.896	403.721	184.565	396.416	328.234	391.545	195.117	294.143	321.74	295.766	264.11	456.481	260.864	213.786	217.032	442.682	307.13	442.682	259.24	113.948	259.24	16.5455	257.617	354.208	270.604	353.396	229.208	326.61	287.649	325.799	251.935	341.221	274.662	341.221	241.383	337.974	283.591	335.539	231.643
487_PreOp 28	275.858	395.666	275.858	400.459	215.155	392.471	319.788	392.471	247.104	395.666	299.021	396.465	192.791	385.283	331.768	386.082	201.577	287.839	329.372	289.436	275.059	439.596	269.468	208.765	235.922	426.816	307.008	422.823	268.669	112.12	271.065	19.468	274.26	346.145	288.637	342.95	245.506	308.605	303.813	307.008	268.669	331.768	291.832	330.97	255.89	327.775	300.618	324.58	238.318
487_PreOp 29	281.687	437.772	281.687	443.063	207.613	424.544	330.188	430.717	245.532	435.126	309.024	436.89	192.622	417.489	339.006	426.308	204.085	324.897	336.361	324.015	279.923	480.981	276.396	239.359	231.422	463.345	316.079	466.872	280.805	140.594	271.987	23.3095	277.278	389.271	288.742	389.271	244.65	351.352	310.788	351.352	272.869	373.398	295.796	374.279	260.523	368.107	308.142	367.225	248.177
487_PreOp 30	286.848	343.25	287.61	347.061	218.25	347.061	335.628	349.348	257.122	345.537	312	347.061	196.909	345.537	347.823	350.872	203.768	260.933	335.628	259.409	286.848	399.652	275.415	177.091	241.116	385.933	326.482	385.933	271.604	75.7195	269.317	14.7439	278.463	293.707	287.61	294.469	249.5	263.219	308.951	264.744	278.463	282.274	294.469	281.512	263.219	275.415	305.902	274.652	243.402
487_PreOp 31	286.157	322.814	286.89	328.679	212.843	332.345	339.676	332.345	246.567	327.213	314.749	326.479	198.913	336.743	351.406	336.743	211.377	241.435	331.611	243.635	287.623	385.13	271.494	157.858	239.969	368.268	324.28	366.069	267.095	62.5499	259.764	7.5645	276.626	270.761	289.089	271.494	246.567	242.169	308.884	240.702	272.227	257.565	294.221	256.098	259.031	253.899	304.485	253.166	239.236
487_PreOp 32	265	326	265.665	330.327	198.748	338.598	317.545	334.087	230.327	330.327	294.989	328.071	182.959	343.109	334.087	338.598	197.996	243.109	329.575	246.868	261.906	387.47	259.65	161.906	219.049	376.944	307.771	375.44	257.395	70.1767	258.147	14.5376	257.395	275.44	270.929	276.192	228.071	246.117	289.726	245.365	252.883	258.899	273.936	259.65	240.101	255.139	285.214	254.387	232.583
487_PreOp 33	307	372	309.547	377.051	229.484	373.911	356.643	369.202	269.516	374.696	332.31	371.557	209.861	373.126	362.922	366.062	210.646	271.87	342.514	274.225	311.902	427.286	280.505	185.528	255.387	415.513	344.084	404.524	279.72	89.7669	260.097	17.5534	289.924	318.966	300.128	317.396	256.957	287.569	319.751	289.139	284.429	304.053	305.622	301.698	267.946	298.558	315.827	298.558	250.677
487_PreOp 34	285.324	316.911	285.324	323.075	219.839	328.468	336.172	332.32	252.967	320.764	315.371	323.845	194.415	336.172	353.121	340.024	199.808	246.033	330.009	242.952	280.702	375.463	263.753	153.583	233.707	365.448	319.993	368.529	259.13	61.9037	255.278	19.5308	273.768	262.212	284.554	262.212	232.166	227.543	302.274	229.854	266.064	246.033	288.406	245.263	252.196	243.722	299.962	242.181	232.166
487_PreOp 35	230	332	230.269	335.85	176.725	341.129	303.422	344.146	203.874	335.85	264.96	335.85	156.363	347.162	316.996	347.162	170.692	251.385	308.701	252.139	238.565	392.411	237.057	168.429	192.562	378.082	283.814	378.836	236.302	71.8982	239.319	18.3537	226.499	279.289	241.582	278.535	204.628	249.123	264.96	249.877	226.499	266.468	246.861	264.96	212.17	262.698	260.435	261.943	211.416
487_PreOp 36	249	336	249.091	339.925	182.806	354.656	309.647	348.927	211.448	343.199	277.732	339.107	163.166	363.657	321.922	354.656	161.53	256.456	300.646	256.456	252.364	398.845	223.723	172.168	204.083	391.48	294.099	386.57	218.813	76.4231	216.358	37.1432	231.906	276.096	245.817	274.459	197.536	246.636	263.821	247.454	222.086	262.184	247.454	263.002	208.993	259.729	259.729	258.092	195.899
487_PreOp 37	234	313	233.445	315.249	178.399	331.304	304.546	328.246	205.157	320.601	268.613	316.014	163.873	340.479	315.249	337.421	169.225	237.268	304.546	238.797	241.855	376.411	225.035	156.228	197.512	367.237	282.375	361.121	220.448	62.9557	225.8	20.9067	221.977	257.91	238.032	258.674	193.69	231.916	258.674	228.093	217.39	243.384	240.326	240.326	205.157	239.561	254.087	237.268	201.335
487_Day3 1	256	458	257.127	462.212	187.636	467.297	299.5	457.974	218.144	468.144	277.466	461.364	163.059	458.822	321.534	449.5	188.483	346.11	329.161	338.483	251.195	499.5	272.381	269.839	213.059	493.568	284.246	485.941	280.856	162.212	267.297	29.161	245.263	409.67	262.212	408.822	228.314	392.72	281.703	389.33	245.263	397.805	266.449	396.11	236.788	395.263	274.076	391.873	245.263
487_Day3 2	197.21	258.279	196.447	262.095	107.897	300.263	272.019	294.92	146.828	268.966	237.668	269.729	84.9962	320.111	288.813	314.004	145.302	202.553	298.737	217.821	191.103	312.477	245.302	130.798	146.065	314.767	236.141	310.187	274.309	45.3015	298.737	9.4237	199.5	206.37	217.057	205.607	175.836	189.576	250.645	188.05	197.973	192.63	220.874	192.63	187.286	188.813	236.141	188.813	221.637
487_Day3 3	298	414	297.355	418.642	211.546	420.292	332.833	411.216	257.751	422.767	315.507	414.517	192.569	412.866	352.635	402.965	211.546	302.305	354.286	299.83	285.804	459.896	308.906	222.272	237.124	450.82	318.807	441.744	318.807	129.863	293.229	25.0776	290.754	360.061	306.431	361.711	269.302	332.833	327.883	333.658	289.929	349.335	309.731	347.685	280.028	345.21	319.632	340.259	276.728
487_Day3 4	170	389	169.989	392.466	126.411	394.76	237.268	389.408	147.054	393.231	202.864	390.173	101.182	401.641	257.91	390.937	147.054	279.317	280.846	285.433	166.931	426.87	228.858	202.099	139.408	420.754	209.745	417.696	244.148	102.711	291.549	30.081	173.812	325.188	187.573	327.482	160.815	310.662	215.096	303.781	171.518	315.249	196.748	311.427	166.167	311.427	205.922	308.368	210.509
487_Day3 5	131	363	130.47	367.083	92.843	372.872	217.3	367.083	109.486	368.53	166.649	364.912	74.7533	383.726	234.666	367.083	129.746	257.098	249.862	268.675	129.746	408.328	207.17	179.674	103.697	399.645	176.779	398.921	231.048	86.3307	275.911	23.3784	142.047	301.237	154.348	304.131	129.746	284.594	185.462	275.187	139.876	288.212	163.755	286.041	135.535	284.594	175.332	281.7	195.593
487_Day3 6	154	367	154.419	371.012	114.037	376.152	227.107	368.81	133.127	371.747	191.13	367.341	94.2137	382.76	240.322	371.747	137.532	257.209	265.286	267.488	155.888	405.521	214.625	184.522	129.456	398.178	199.94	395.242	231.512	86.1373	279.97	9.779	160.293	304.933	172.04	304.199	148.546	287.312	202.143	278.502	157.356	290.249	180.851	288.046	152.951	288.781	192.598	285.109	202.877
487_Day3 7	166.38	306.405	165.101	309.602	123.541	318.554	227.761	312.799	141.444	312.16	193.234	307.684	108.196	328.144	246.942	321.111	147.198	220.088	269.96	225.203	167.019	344.769	218.17	152.953	138.886	339.014	203.464	338.375	239.909	62.7992	267.403	14.8453	169.577	252.697	181.725	253.976	157.428	239.909	208.579	229.04	170.216	241.188	191.316	238.63	163.183	239.27	200.907	234.794	207.94
487_Day3 8	165.189	321.348	165.189	325.013	125.6	327.946	234.837	323.547	143.195	325.746	201.113	324.28	105.805	336.01	251.699	326.479	148.327	231.172	270.028	236.304	161.524	356.538	218.708	167.389	138.063	348.474	206.245	349.207	242.902	70.6144	289.823	17.8284	168.122	268.562	181.318	268.562	156.392	253.166	208.444	243.635	166.655	255.365	187.183	255.365	161.524	253.899	198.18	249.5	212.11
487_Day3 9	267	409	267.051	412.916	194.508	422.277	314.633	409.016	231.169	418.377	289.672	408.236	169.547	417.597	334.133	408.236	185.928	297.472	339.594	290.452	267.051	457.378	284.211	214.009	224.149	447.238	301.372	441.778	299.032	104.804	306.052	26.0211	259.25	343.494	275.631	348.954	237.41	323.993	299.812	316.973	256.91	331.013	280.311	331.793	246.77	330.233	290.452	325.553	258.47
487_Day3 10	189	295	188.5	300.5	136.574	314.841	276.5	309.5	160.011	302.767	227.483	297.085	116.688	333.307	298.506	319.812	130.182	228.903	289.273	231.744	188.421	337.568	187	155.75	157.171	328.335	236.006	327.625	189.131	66.2614	209.727	23.6477	178.477	245.949	193.392	243.108	152.909	228.193	220.381	222.511	169.954	234.585	196.943	232.455	160.722	232.455	209.727	228.193	166.403
487_Day3 11	308.142	456.29	307.26	465.99	227.895	446.59	346.061	459.817	260.523	456.29	328.424	458.936	207.613	437.772	371.634	450.999	215.549	329.306	358.406	339.006	306.378	496.854	296.678	256.114	260.523	482.745	334.597	486.272	299.324	139.712	260.523	15.373	297.56	402.498	314.315	403.38	266.696	368.988	336.361	371.634	291.387	383.98	324.897	382.216	284.332	378.689	331.952	377.807	266.696
487_Day3 12	232	251	230.325	253.48	153.625	280.252	293.277	288.936	187.633	259.992	271.57	265.057	133.364	293.277	309.196	307.025	167.373	197.04	304.131	213.682	225.983	288.936	242.626	130.47	184.015	291.106	261.439	291.83	254.927	46.5333	264.334	15.419	229.601	204.276	244.797	204.999	206.446	187.633	266.504	192.698	226.707	191.251	249.138	193.422	218.024	189.804	257.821	192.698	215.853
487_Day3 13	263	303	263.638	306.397	209.845	316.052	317.431	304.328	233.293	309.845	290.534	302.948	180.879	321.569	347.776	309.155	189.155	231.224	332.603	229.155	273.293	337.431	256.741	167.086	236.741	335.362	302.259	329.845	247.086	77.431	243.638	25.7069	249.845	256.741	266.397	252.603	224.328	236.741	284.328	238.81	247.776	247.776	268.466	243.638	239.5	244.328	276.052	240.19	226.397
487_Day3 14	207.374	362.492	209.736	366.429	145.169	378.24	283.752	357.768	179.028	371.154	244.382	359.342	116.823	391.626	319.185	355.406	118.398	273.516	294.776	255.405	215.248	394.776	190.051	190.839	176.665	397.925	258.555	383.752	174.303	92.4134	171.154	17.6102	191.626	313.673	207.374	310.524	161.705	290.051	228.634	281.39	182.965	299.5	207.374	298.713	175.09	297.138	219.185	291.626	150.681
487_Day3 15	286.718	310.026	289.726	311.53	203.259	340.853	342.357	331.079	245.365	321.305	316.793	316.041	173.936	357.395	359.65	348.372	137.094	257.395	308.523	243.861	306.267	349.124	207.771	163.41	250.628	353.635	328.823	341.605	164.913	64.9135	110.026	19.8008	252.883	264.162	266.417	258.147	207.771	243.861	276.944	239.35	239.35	248.372	267.169	247.62	224.312	247.62	271.68	243.109	155.139
487_Day3 16	253.5	308.5	255.5	312.5	169.5	348.5	329.5	335.5	208.5	326.5	299.5	317.5	144.5	376.5	355.5	350.5	118.5	266.5	299.5	250.5	279.5	377.5	184.5	166.5	211.5	384.5	319.5	367.5	139.5	63.5	119.5	35.5	227.5	261.5	240.5	254.5	177.5	239.5	256.5	230.5	209.5	244.5	238.5	242.5	196.5	242.5	253.5	238.5	128.5
487_Day3 17	198.694	339.823	198.694	343.048	135.79	362.403	282.565	351.919	167.242	346.274	233.371	343.048	112.403	376.919	310.79	366.435	128.532	263.21	306.758	259.177	203.532	380.145	202.726	184.984	162.403	376.919	244.661	373.693	205.952	84.1774	216.435	36.5968	185.79	284.984	203.532	284.984	159.984	261.597	231.758	259.984	180.952	273.693	209.177	271.274	172.887	269.661	222.081	265.629	176.113
487_Day3 18	229	291	230.161	294.155	170.386	315.252	292.046	300.485	196.406	299.781	257.587	293.452	152.805	332.13	320.175	315.956	152.102	228.051	309.627	223.832	234.381	327.911	217.503	153.508	197.812	327.911	268.839	321.582	213.987	69.8235	211.877	29.0359	213.283	244.226	230.161	240.71	185.857	225.942	249.148	224.535	207.657	232.271	232.974	230.161	197.109	230.864	242.116	228.051	186.56
487_Day3 19	191.202	288.484	191.202	292.061	137.554	309.943	274.893	303.506	166.167	297.068	234.121	292.061	116.81	332.833	298.499	318.527	131.117	225.537	297.783	221.961	192.633	328.541	193.348	147.569	159.014	324.25	236.982	320.673	195.494	61.0164	205.509	20.9592	179.042	239.128	196.925	235.552	157.583	221.961	224.107	215.523	174.75	227.683	199.786	224.822	164.736	224.107	212.662	220.53	172.604
487_Day3 20	248.532	255.629	249.177	258.21	192.403	277.565	309.823	267.887	219.5	267.242	278.855	260.79	167.887	290.468	342.726	280.145	175.629	206.597	319.5	209.823	264.016	310.468	239.5	143.371	221.435	303.371	300.79	300.79	236.919	61.4355	238.21	28.5323	236.919	215.629	251.758	213.048	209.177	198.21	269.823	196.274	230.468	205.306	254.984	204.661	219.5	204.661	267.242	202.726	209.177
487_Day3 21	198	263	199.071	266.31	125.394	300.644	287.054	292.061	160.444	277.039	244.851	270.602	116.81	316.381	301.36	308.513	119.672	214.092	272.748	214.092	204.793	295.637	179.757	144.707	166.882	305.652	249.858	299.214	170.458	58.8705	164.736	35.2654	180.473	219.099	198.356	215.523	154.006	204.078	219.815	199.071	174.035	205.509	199.071	204.793	164.021	204.793	209.085	201.932	148.284
487_Day3 22	267.381	267.381	268.731	270.755	195.181	295.721	333.508	288.974	235.667	278.178	299.77	272.779	176.288	305.168	351.052	299.095	170.215	220.148	326.76	216.774	276.828	316.639	238.366	131.079	220.148	320.688	316.639	313.94	221.497	58.2045	212.725	33.913	249.163	224.196	262.658	222.172	214.075	200.58	282.226	192.482	243.09	212.725	264.682	212.725	226.895	211.376	278.178	207.327	205.303
487_Day3 23	184.462	309.274	185.966	312.282	128.823	334.838	283.711	330.327	154.387	321.305	229.575	311.53	110.026	354.387	302.507	342.357	122.808	242.357	291.229	246.868	190.477	346.116	184.462	167.169	155.139	346.868	236.342	343.109	186.718	74.688	196.493	39.3496	174.688	260.402	191.229	255.139	150.628	241.605	215.29	236.342	167.169	246.117	193.485	245.365	159.65	243.861	205.515	240.853	160.402
487_Day7 1	190.392	540.198	190.392	545.043	160.353	541.167	296.012	504.345	174.888	544.074	255.314	532.446	137.097	531.477	320.236	487.872	134.19	390.004	297.95	378.376	196.205	587.678	198.143	289.229	169.074	573.143	265.004	560.547	200.081	177.795	233.996	23.7248	181.671	481.089	200.081	480.12	156.477	445.236	226.244	437.485	178.764	467.523	201.05	465.585	161.322	461.709	217.523	455.895	176.826
487_Day7 2	255.813	257.076	255.182	259.601	200.258	276.647	320.838	275.384	225.51	263.389	291.798	263.389	186.369	284.222	330.939	281.066	195.207	197.732	315.788	199.626	258.338	310.106	253.919	127.025	220.46	301.899	301.899	305.687	255.813	50.6364	259.601	14.6515	246.975	210.99	259.601	212.884	221.722	190.788	279.172	190.788	243.818	202.783	260.864	202.151	229.929	198.364	273.49	195.838	233.086
487_Day7 3	249	319	248.822	320.638	191.912	327.413	322.671	321.993	221.045	324.026	287.44	320.638	176.329	329.446	331.478	324.703	177.007	232.562	327.413	235.95	252.21	372.129	250.178	162.102	208.85	360.611	298.281	357.224	252.887	74.7032	255.598	11.6951	234.595	269.148	250.178	268.47	211.56	242.047	277.278	240.692	232.562	258.308	250.855	256.953	219.012	254.92	267.115	249.5	225.787
487_Day7 4	214.863	256.016	214.863	259.445	162.051	288.252	290.309	274.534	183.313	269.733	257.387	262.875	144.219	296.482	311.571	280.707	158.622	204.575	289.623	210.748	220.351	316.372	221.722	138.732	181.942	313.629	269.047	308.142	224.466	57.1132	229.267	25.5631	204.575	216.921	218.979	216.235	179.198	196.345	245.042	193.601	201.146	205.261	219.665	205.261	188.8	203.89	236.125	201.146	197.717
487_Day7 5	239.899	414.247	240.667	418.087	183.064	412.71	295.199	408.87	209.946	418.855	270.621	413.478	171.543	409.638	309.792	401.958	166.935	305.183	304.416	295.199	243.74	461.866	233.755	225.306	201.497	447.273	283.678	449.577	227.611	123.924	220.698	12.5568	228.379	366.627	245.276	366.627	202.265	338.978	268.317	333.601	226.075	355.107	248.348	351.267	213.786	348.962	259.101	342.05	206.105
487_Day7 6	183	305	183.442	307.529	135.266	326.507	269.573	317.018	155.704	311.909	225.777	308.989	124.317	336.726	280.522	322.858	136.726	228.697	274.683	230.157	188.551	365.923	197.31	150.595	152.055	355.704	242.566	351.325	200.23	55.7044	203.88	10.4489	174.683	254.244	189.281	263.734	152.785	225.048	219.208	222.858	173.223	241.106	192.931	238.186	160.084	236.726	209.719	230.887	179.792
487_Day7 7	156	323	155.483	327.135	126.993	331.409	252.349	320.013	139.101	327.848	205.34	324.998	108.474	337.819	267.306	314.315	124.856	235.255	251.637	238.104	166.879	377.705	176.138	165.454	140.526	362.036	225.284	362.036	179.699	70.0128	196.793	9.4715	151.209	273.004	163.318	280.839	131.979	248.076	191.095	244.514	149.073	261.608	170.44	259.471	140.526	257.335	183.261	252.349	164.03
487_Day7 8	195	300	194.779	302.79	156.152	314.951	283.477	311.374	175.466	305.652	238.413	302.075	144.707	322.104	304.221	317.812	156.152	220.53	287.054	223.391	203.363	362.161	221.245	143.277	166.167	348.57	259.872	356.438	227.683	56.0093	233.406	14.5215	193.348	244.135	204.078	248.427	174.035	219.815	236.267	213.377	189.056	231.26	210.516	231.975	178.327	229.114	227.683	225.537	199.071
487_Day7 9	241	378	241.736	381.488	190.494	379.935	307.73	368.289	214.562	380.711	276.674	374.5	172.637	375.276	319.376	362.854	171.084	276.674	312.388	270.463	246.394	429.624	235.525	188.941	207.575	411.767	296.86	409.438	232.419	96.5497	223.102	15.028	232.419	325.587	246.394	325.587	206.022	294.531	265.028	296.084	228.537	311.612	248.724	310.059	216.115	304.624	258.817	303.848	208.351
487_Day7 10	156.591	257.395	156.591	259.953	123.842	260.465	204.178	255.86	141.24	259.953	179.617	258.93	109.003	259.442	210.83	253.813	113.097	188.316	208.784	190.874	156.079	289.12	159.661	137.658	132.541	281.445	190.363	281.445	161.196	67.5556	166.313	11.7807	150.45	220.041	159.661	220.553	133.564	200.085	176.035	201.108	148.915	212.877	163.243	211.854	142.263	208.784	171.43	207.76	144.822
487_Day7 11	229	356	228.696	359.867	180.741	362.688	297.102	351.404	204.719	359.867	261.136	357.046	164.521	361.277	310.501	348.583	168.752	259.726	302.744	253.379	230.812	406.411	230.812	177.92	192.025	393.717	274.535	389.486	228.696	84.8315	232.222	10.0783	218.823	299.923	232.927	304.154	191.32	273.125	257.61	271.714	214.592	289.345	236.453	287.229	201.898	285.113	251.263	280.882	204.013
487_Day7 12	321	376	322.522	382.234	254.176	382.234	364.248	367.845	287.989	384.392	345.543	374.32	227.558	380.795	375.759	358.493	217.486	280.795	365.687	267.845	327.558	423.96	288.709	191.586	275.04	413.889	357.773	404.536	283.673	100.939	265.687	16.0468	303.817	330.435	321.083	328.996	266.406	295.183	341.227	293.745	302.378	316.766	321.083	318.205	285.831	311.73	334.752	305.975	260.651
487_Day7 13	222	305	222.408	307.456	171.654	317.058	295.11	314.315	196.345	309.514	260.817	309.514	157.25	323.917	307.456	317.744	170.968	225.838	300.597	232.01	224.466	363.012	235.44	147.648	186.057	352.724	269.733	350.666	237.497	59.8567	240.927	11.8457	215.549	250.529	226.523	254.644	191.544	224.466	256.702	225.152	214.863	241.613	232.01	241.613	200.46	234.068	247.785	231.324	215.549
487_Day7 14	253.317	241.866	253.953	245.047	190.976	270.492	316.294	264.131	219.602	249.5	291.485	249.5	178.889	278.126	325.2	274.309	189.704	182.706	309.296	187.159	255.861	290.212	250.772	121.637	215.785	290.849	295.938	287.668	250.772	45.3015	252.044	15.4033	241.866	193.52	254.589	193.52	218.966	173.8	273.037	171.892	238.686	181.434	259.042	182.706	225.963	179.525	269.856	178.889	227.235
487_Day7 15	219.12	264.69	219.12	267.854	172.285	287.475	298.234	278.614	194.437	270.386	258.361	267.221	162.791	295.702	308.994	283.677	172.285	196.968	299.5	203.93	225.449	317.854	233.677	126.082	190.639	311.525	270.386	308.994	241.272	43.1709	246.335	5.8291	214.057	212.791	226.715	213.424	191.272	190.639	255.196	186.842	210.26	199.5	232.411	199.5	200.766	198.234	245.702	195.07	215.323
487_Day7 16	231.404	299.098	232.744	303.79	185.157	312.503	297.757	304.46	209.956	305.13	264.245	301.109	171.752	317.194	305.13	307.141	173.093	221.35	295.076	220.68	240.787	349.366	232.744	141.591	204.594	340.653	281.001	337.302	226.712	65.1836	230.733	14.9155	223.361	249.5	234.755	249.5	201.243	229.393	256.202	227.382	221.35	240.117	238.776	237.436	210.626	234.755	249.5	232.074	205.934
487_Day7 17	336.499	291.221	339.086	297.042	260.173	313.86	390.186	295.102	294.455	302.217	364.959	291.867	235.593	320.975	396.654	297.042	230.418	224.597	370.134	207.779	350.082	336.499	298.336	134.688	286.693	342.32	377.896	327.443	282.812	51.8933	275.697	15.0239	315.8	235.593	331.971	233.653	279.578	213.601	348.142	209.073	311.272	222.656	333.265	220.069	297.042	221.363	344.261	216.835	267.288
487_Day7 18	192	366	191.558	370.651	146.178	369.03	275.837	380.375	170.489	367.409	232.887	373.082	126.728	373.082	287.182	373.892	147.798	264.492	292.045	282.32	187.506	423.325	223.163	189.938	155.092	406.307	240.181	410.359	235.319	91.0721	258.009	19.7593	190.748	305.821	209.387	313.925	171.299	279.889	236.129	283.13	189.938	294.476	213.438	298.527	181.834	288.803	226.404	292.855	202.904
487_Day7 19	258	305	259.69	309.283	200.587	320.832	334.418	306.565	228.44	311.321	296.375	304.527	185.641	323.549	348.005	305.207	179.527	232.516	323.549	221.647	269.88	363.63	242.027	158.467	220.288	356.158	318.114	345.967	236.592	72.8696	231.837	16.4837	244.065	260.37	258.332	259.011	217.571	245.424	280.071	233.196	240.668	252.217	261.728	248.821	227.761	250.179	273.277	242.707	212.136
487_Day7 20	307.435	221.162	309.324	224.311	233.757	250.759	365.999	239.424	267.762	231.238	339.55	226.83	220.533	260.205	379.853	248.241	220.533	177.712	344.588	173.304	316.88	274.059	283.505	110.331	269.651	274.689	350.885	266.502	268.392	36.0239	265.243	12.7242	290.432	177.712	305.545	178.971	263.984	166.377	321.288	159.45	288.543	168.895	304.916	168.266	273.43	167.006	317.51	165.117	250.13
487_Day7 21	207	322	208.067	325.343	163.124	328.854	283.208	319.725	186.298	326.747	245.286	322.534	138.545	328.854	298.657	319.022	136.438	243.18	287.421	231.944	212.281	373.096	202.449	158.208	175.764	363.264	262.843	360.455	198.236	74.6404	194.725	16.3539	192.618	271.27	212.281	271.972	168.039	250.202	234.051	244.584	192.618	264.949	212.281	261.438	177.168	257.927	227.73	253.714	176.466
487_Day7 22	308	294	308.702	297.876	233.6	316.821	365.535	304.642	270.136	302.612	339.825	296.523	215.332	321.557	383.127	312.084	218.039	224.804	359.446	219.392	319.527	361.476	283.668	135.495	263.37	352.003	358.093	344.561	279.608	51.5974	275.549	6.2659	291.11	243.072	306.672	243.072	256.604	222.098	322.233	222.098	287.727	232.247	308.702	229.541	272.842	228.864	317.497	227.511	251.868
487_Day7 23	279.766	203.495	279.766	205.916	214.996	234.367	335.456	235.577	246.473	211.364	314.875	214.996	198.047	247.079	351.195	251.316	207.732	162.938	328.798	168.992	279.161	257.369	269.476	98.7736	237.999	256.764	315.481	255.553	261.001	30.977	259.185	6.1586	269.476	162.938	283.398	163.544	241.631	147.805	304.585	147.2	264.028	152.042	284.004	152.648	251.921	150.832	298.531	151.437	244.052
487_Day7 24	250	369	250.272	372.957	200.117	376.043	305.055	365.241	224.037	373.728	272.648	368.327	173.111	372.957	322.031	357.525	183.142	288.852	325.889	268.019	254.13	400.735	241.012	207.062	219.407	396.105	289.623	389.161	232.525	112.926	235.611	22.6481	240.241	322.803	251.043	317.401	210.148	295.796	272.648	289.623	232.525	309.685	254.901	305.827	222.494	306.599	264.932	299.654	217.093
487_Day7 25	212.898	307.511	213.588	310.964	172.152	321.323	294.389	316.489	191.489	313.036	252.953	308.202	154.887	328.92	308.892	322.014	161.793	234.307	299.914	252.953	214.279	344.113	217.041	157.649	187.345	339.279	262.622	339.279	219.804	67.1796	237.76	20.9088	205.992	259.859	220.494	252.953	183.202	238.45	242.594	230.163	201.157	244.666	223.257	241.213	192.18	241.213	234.307	237.069	199.086
487_Day7 26	204.075	268.127	205.382	270.742	158.323	289.696	277.931	282.507	179.239	275.971	233.487	269.435	147.212	300.807	289.696	287.082	158.977	198.846	277.278	215.84	206.69	311.265	208.65	127.605	177.278	302.114	249.173	304.075	213.879	49.8268	219.761	13.2255	194.925	217.801	208.65	214.533	174.663	202.114	232.18	194.271	189.696	206.036	213.879	204.075	182.506	204.729	224.99	200.807	194.271
487_Day7 27	208.579	259.73	208.579	261.648	157.428	285.306	284.666	276.994	183.643	267.403	240.549	262.288	145.919	290.421	302.569	289.142	163.822	197.07	280.83	217.531	212.416	295.536	215.613	128.656	183.004	294.896	257.173	294.896	209.858	53.8478	227.121	20.5997	199.628	210.498	213.694	208.579	181.086	195.792	234.794	192.595	195.792	201.546	217.531	198.349	188.119	198.988	225.843	195.792	200.267
487_Day7 28	209.156	260.743	209.156	263.389	154.923	288.521	285.876	278.601	179.394	270.003	247.516	264.05	148.971	294.474	298.442	290.505	161.537	195.267	305.717	203.204	210.479	297.119	216.431	131.114	184.024	296.458	257.437	297.119	223.706	51.7487	230.982	17.3571	199.235	214.447	213.124	209.817	180.717	195.267	235.611	192.622	194.606	201.22	217.754	198.574	187.992	198.574	227.675	195.929	201.22
487_Day7 29	212.906	284.726	214.274	287.462	166.395	305.93	293.618	303.878	189.65	293.618	249.158	288.83	153.399	315.505	305.93	311.401	169.131	213.59	306.613	227.27	217.01	323.713	223.166	143.139	184.863	318.925	263.522	323.029	230.006	59.6915	234.11	23.4398	203.33	234.11	220.43	230.006	183.494	214.958	243.002	210.854	200.594	219.746	225.902	217.01	193.07	217.694	234.11	214.958	206.75
487_Day7 30	226	419	226.313	422.772	179.938	422.772	287.021	414.34	203.547	421.928	254.981	417.712	154.643	417.712	302.198	407.594	165.605	304.728	319.062	301.355	227.156	463.244	238.117	223.783	188.37	451.439	267.628	448.067	240.647	124.289	254.137	24.7951	221.254	360.377	236.431	362.906	200.174	340.984	262.569	332.552	217.881	352.788	241.49	347.729	211.979	349.416	252.451	342.67	213.665
487_Day1 1	267	406	268.439	410.106	210.106	413.136	307.076	395.712	239.651	416.167	289.651	404.803	185.864	406.318	317.682	392.682	183.591	297.985	329.803	300.258	263.136	443.439	269.954	238.136	226.773	438.136	294.954	427.53	280.561	158.591	270.712	22.9848	253.288	368.439	266.167	366.924	227.53	344.197	288.894	341.924	253.288	360.106	269.197	358.591	237.379	357.076	279.803	351.015	239.651
487_Day1 2	238	273	238.444	278.387	153.566	302.638	291.939	305.491	190.655	283.38	277.674	286.233	137.161	309.771	302.638	316.904	156.419	210.627	305.491	220.613	234.165	331.169	247.717	138.587	186.376	326.176	271.968	329.743	258.416	47.2889	262.695	12.3388	229.172	224.892	243.437	224.179	204.208	203.494	266.262	207.774	224.892	212.767	246.29	213.48	214.907	209.914	259.129	211.34	218.473
487_Day1 3	240.775	391.002	239.257	397.072	178.559	384.932	277.193	403.142	209.667	391.002	262.778	400.107	145.175	367.482	298.438	407.694	167.178	258.984	325.752	298.438	230.911	453.218	280.987	199.045	184.629	428.18	263.536	439.561	319.682	94.3407	343.203	4.0524	239.257	336.374	257.467	339.409	214.978	304.508	284.781	321.958	242.292	324.234	262.778	328.028	226.359	318.165	277.952	327.269	246.086
487_Day1 4	113	380	113.763	388.479	86.2099	386.048	193.989	383.617	99.9862	386.048	154.281	388.479	65.9506	383.617	215.869	378.755	88.641	275.027	212.628	292.855	121.056	440.343	155.092	192.369	91.8825	421.704	178.592	427.377	169.678	99.1758	191.558	20.5697	110.521	327.701	122.677	326.08	99.9862	307.442	151.04	303.39	111.331	313.925	129.16	315.545	104.849	310.683	142.936	310.683	141.315
487_Day1 5	140.504	457.113	142.234	462.303	104.171	457.113	231.334	450.192	122.337	458.843	181.161	456.247	88.6003	451.922	247.77	439.811	110.227	314.379	246.04	328.22	161.265	504.69	158.67	249.5	124.067	487.389	208.843	486.524	162.13	122.337	230.469	7.2855	136.178	406.074	150.019	404.344	111.957	377.528	176.836	367.147	130.123	386.178	150.884	384.448	122.337	381.853	165.59	378.393	150.884
487_Day1 6	262	333	263.136	336.621	191.924	345.712	318.439	337.379	225.258	340.409	286.621	334.349	172.227	347.227	329.046	336.621	183.591	246.47	316.924	253.288	261.621	370.712	247.985	166.924	222.985	371.47	297.985	362.379	245.712	61.6212	246.47	6.3182	247.985	279.803	261.621	275.258	215.409	255.561	278.288	253.288	236.621	264.651	261.621	262.379	227.53	263.136	271.47	259.349	222.985
487_Day1 7	224	370	223.287	373.522	170.862	378.999	303.099	374.304	195.118	376.652	260.846	371.175	159.124	383.694	317.184	380.564	159.907	273.365	303.882	277.278	228.764	404.821	227.2	195.901	196.683	400.126	271.8	400.908	224.852	81.6596	242.849	12.802	214.68	322.661	229.547	320.314	191.988	299.969	250.674	297.622	208.42	308.577	232.677	310.142	200.595	305.447	242.066	306.229	206.855
487_Day1 8	283.013	345.417	283.784	349.269	221.38	359.284	346.187	360.825	251.426	350.039	318.452	351.58	192.874	369.3	364.677	373.922	193.645	255.278	338.483	261.441	286.865	397.805	271.457	171.303	245.263	390.101	323.845	385.478	270.686	65.7558	271.457	14.9083	269.916	282.243	287.636	286.865	245.263	257.589	306.126	262.982	265.293	270.686	291.488	270.686	256.819	267.605	299.962	269.146	242.952
487_Day1 9	301.926	477.836	301.926	481.302	245.601	478.703	346.12	466.571	272.464	483.902	322.724	476.103	210.939	458.772	372.983	445.774	211.805	358.252	349.587	348.72	304.526	506.432	283.729	279.396	275.93	503.833	336.588	493.434	275.93	170.211	237.802	24.63	289.795	431.043	305.392	433.642	263.798	400.713	319.257	405.913	288.928	420.644	307.992	418.911	276.796	415.445	314.058	412.845	253.399
487_Day1 10	303.624	296.26	303.624	300.678	227.041	322.033	353.697	313.197	256.496	307.306	331.606	299.942	206.422	329.397	370.634	322.769	206.422	222.622	348.543	227.041	307.306	346.334	281.532	143.83	262.387	342.652	334.551	336.024	271.223	47.3645	260.178	9.0729	289.632	238.822	306.569	243.977	261.65	222.622	322.033	223.359	283.741	228.513	309.515	229.25	274.169	227.041	315.406	227.041	248.395
487_Day1 11	314.232	310.512	315.72	312.744	236.851	331.345	361.851	320.929	273.31	318.696	338.042	312	218.25	342.506	376.732	329.113	211.554	240.571	347.714	232.387	323.161	353.667	284.47	152.774	274.054	354.411	348.458	341.762	276.286	59.0238	264.381	19.5893	297.863	249.5	314.232	254.708	270.333	233.875	326.881	233.875	293.399	240.571	316.464	239.827	282.982	238.339	323.161	238.339	249.5
487_Day1 12	333.631	345.592	335.226	348.782	249.899	362.339	375.098	357.554	290.569	352.769	355.162	349.58	219.596	369.516	391.047	373.503	221.191	263.455	365.529	259.468	333.631	404.604	304.923	175.736	281.797	393.439	361.541	387.06	296.151	71.2703	261.86	20.2337	314.492	283.392	332.833	294.556	286.581	264.253	346.39	265.05	308.112	271.43	335.226	273.025	296.151	269.038	343.2	271.43	265.848
487_Day1 13	349	331	350.752	335.288	259.441	355.17	394.198	337.497	300.678	342.652	370.634	332.342	238.822	358.852	408.926	343.388	230.722	257.232	369.161	239.559	346.334	377.998	303.624	166.658	295.524	378.734	377.998	364.743	288.896	65.0376	252.814	15.7003	326.451	273.432	341.915	275.641	296.26	254.286	355.17	250.605	320.56	263.123	344.125	260.178	310.988	260.914	351.488	256.496	264.596
487_Day1 14	359.349	344.197	360.106	346.47	276.773	363.894	395.712	345.712	316.924	351.773	376.015	344.955	253.288	372.227	410.864	351.773	233.591	255.561	377.53	247.985	363.136	392.682	314.651	171.47	312.379	390.409	387.379	376.773	296.47	65.4091	260.864	12.3788	334.349	284.349	349.5	286.621	303.288	262.379	363.136	258.591	330.561	270.712	352.53	270.712	319.197	269.197	358.591	266.924	273.742
487_Day1 15	354.584	340.926	355.342	343.961	274.159	359.894	400.107	345.479	312.095	350.031	375.828	341.685	245.327	369.758	416.799	349.272	230.911	247.603	377.345	243.051	357.618	394.037	312.095	164.902	306.784	387.209	385.691	375.069	296.162	64.7504	262.019	7.846	332.58	280.987	351.549	287.057	302.231	258.984	362.171	260.502	328.028	268.848	353.066	267.33	317.406	267.33	359.136	264.295	274.159
487_Day1 16	137	433	137.282	437.975	94.8206	435.375	227.403	436.242	116.484	435.375	177.143	437.975	80.9558	437.975	257.732	433.642	110.418	300.193	248.2	326.19	165.878	479.569	165.878	228.269	122.55	468.304	212.672	470.037	171.077	110.418	228.269	13.3648	133.815	383.382	147.68	375.583	115.618	359.985	177.143	346.12	126.016	364.318	152.013	362.585	119.951	361.718	166.744	357.386	152.88
487_Day1 17	371	375	372.156	378.406	269.031	390.125	412	374.5	317.469	383.875	392.469	375.281	243.25	387	427.625	374.5	237	267.469	389.344	274.5	380.75	415.906	325.281	190.906	318.25	419.031	402.625	403.406	313.562	77.625	261.219	12	347.156	312	364.344	316.688	315.125	287.781	374.5	287.781	340.906	299.5	363.562	299.5	329.969	297.156	370.594	295.594	285.438
487_Day1 18	340.024	354.662	340.794	359.284	266.834	363.136	370.841	355.432	300.733	360.055	357.743	354.662	236.788	365.448	381.626	353.891	219.839	249.115	357.743	258.36	344.646	393.953	303.044	184.4	291.488	390.101	367.759	381.626	297.651	85.0162	276.079	25.6941	319.993	296.11	336.172	306.896	290.717	274.538	346.187	276.079	313.059	284.554	335.401	285.324	303.814	283.013	343.106	283.013	269.146
487_Day1 19	356	368	356.304	370.544	274.025	378.456	387.949	368.962	311.209	374.5	371.335	367.38	242.38	383.203	401.399	372.127	233.677	266.905	377.665	268.487	353.93	414.848	319.911	190.956	302.506	410.101	379.247	398.234	312	85.7342	260.576	20.0696	335.734	310.418	352.348	312	305.671	285.892	365.006	288.266	332.57	297.76	353.93	297.76	320.702	294.595	361.051	293.013	279.563
487_Day1 20	333.341	376.024	333.341	379.835	257.122	378.311	375.262	374.5	288.372	379.073	353.921	374.5	235.78	371.451	385.933	368.402	232.732	272.366	365.354	274.652	328.006	417.183	308.189	199.195	280.75	408.799	357.732	403.463	308.189	103.921	267.793	32.2744	320.384	322.671	334.866	329.531	290.659	295.232	347.823	305.14	314.287	310.476	334.104	308.951	302.091	306.665	341.726	306.665	277.701
487_Day1 21	342	416	342.621	419.802	253.695	416.446	389.601	415.607	294.802	418.963	366.111	414.769	226.849	413.091	401.346	410.574	226.01	298.997	381.211	304.03	343.46	461.748	318.292	220.976	288.93	453.359	370.305	445.809	313.258	106.883	268.795	25.5067	328.359	353.527	345.138	356.044	299.836	326.681	360.238	331.715	323.325	339.265	346.815	339.265	313.258	336.748	353.527	335.909	279.701
487_Day1 22	280	462	280.419	465.931	196.496	453.564	339.606	450.03	236.249	464.164	314.871	459.747	186.779	442.963	345.79	439.429	186.779	319.288	339.606	315.754	277.769	516.284	267.168	238.899	225.648	495.083	317.521	487.132	262.751	119.641	282.185	6.5671	274.235	407.627	286.603	396.143	238.016	366.108	299.853	366.108	258.334	384.659	286.603	381.125	247.733	381.125	294.553	375.825	231.832
487_Day1 23	373.505	324.434	375.495	329.076	295.919	336.37	402.683	319.792	332.391	335.044	388.094	323.107	278.015	332.391	413.293	305.866	258.784	244.195	387.431	238.89	378.147	364.885	328.413	171.914	326.423	363.558	399.367	347.643	316.476	81.065	271.383	4.805	352.948	285.309	364.221	284.646	321.781	264.089	375.495	260.773	346.317	274.036	365.548	272.046	337.033	271.383	371.516	267.404	295.256
487_Day1 24	282.997	393.291	284.631	399.01	217.637	403.095	348.356	388.389	249.5	399.01	310.774	390.023	196.395	403.912	359.794	385.938	187.409	305.055	336.918	285.448	288.716	441.493	251.134	209.467	244.598	434.14	326.297	423.52	225.807	90.1863	218.454	15.0229	261.755	334.467	274.827	336.101	232.343	308.324	292.801	306.69	255.219	319.761	275.644	318.127	244.598	318.127	284.631	313.226	216.003
487_Day1 25	296.647	360.039	299.817	363.208	222.162	379.056	357.662	353.7	262.575	368.755	326.758	355.284	196.013	377.471	368.755	344.191	184.92	271.291	341.814	263.367	303.779	400.451	253.858	173.826	256.235	402.036	341.814	384.603	234.048	62.8914	211.861	-1.2924	270.498	301.402	289.516	299.817	235.633	278.422	302.194	276.045	260.197	286.346	287.931	283.177	248.311	284.762	295.855	280.007	220.578
487_Day1 26	323.164	352.172	325.454	356.752	245.302	371.256	368.966	352.172	277.363	363.622	346.065	352.172	218.584	375.836	389.576	350.645	197.21	265.912	355.989	255.225	334.615	397.973	278.889	172.019	283.469	396.447	361.332	382.706	268.202	72.7824	226.981	14.0038	304.08	296.447	321.637	301.027	270.492	272.019	334.615	273.546	297.973	281.943	321.637	280.416	284.996	279.653	327.744	277.363	241.485
487_Day1 27	323	336	324.827	340.111	246.225	356.123	375.046	332.106	283.343	347.389	348.845	335.745	224.391	356.123	390.33	330.65	205.468	257.142	357.579	241.13	335.017	380.14	286.982	165.439	280.432	380.14	365.584	366.312	268.787	65.0022	247.68	10.417	302.993	278.976	319.005	281.887	269.515	255.686	335.017	257.142	297.171	267.331	320.461	265.148	286.254	264.42	328.466	261.509	244.769
487_Day1 28	199	426	200.54	430.176	145.947	436.242	280.263	414.578	175.41	433.642	241.268	425.843	114.751	434.509	302.793	396.38	125.15	314.925	288.062	312.325	223.937	465.704	184.075	223.937	182.342	462.238	263.798	451.84	169.344	109.552	213.538	13.3648	179.743	372.117	204.873	369.517	157.212	357.386	214.405	340.055	172.81	361.718	194.474	357.386	164.145	357.386	205.739	353.053	160.679
487_Day1 29	264	482	267.29	489.2	208.302	481.71	333.77	466.728	238.264	485.455	301.934	477.028	190.511	472.346	339.388	459.238	183.021	336.579	332.833	333.77	271.036	519.163	245.755	258.863	234.519	513.545	311.298	506.054	241.073	145.567	239.2	16.3539	247.627	413.358	260.736	410.549	220.474	379.65	282.272	376.841	241.073	396.504	267.29	392.758	233.582	390.886	276.654	386.204	221.41
487_Day1 30	337	415	337.818	419.126	237.818	436.883	372.397	418.192	290.154	422.865	356.509	413.519	214.453	440.622	377.07	422.865	194.827	305.108	363.986	299.5	340.622	470.528	283.612	198.565	282.678	466.79	360.248	454.64	263.986	78.9393	244.36	13.5187	314.453	339.687	329.407	338.752	273.332	308.846	343.425	306.977	304.173	321.93	332.21	317.257	291.089	317.257	338.752	315.388	233.145
487_Day1 31	319.033	472.961	320.094	478.269	205.445	499.5	375.296	471.899	259.585	485.7	345.572	471.899	186.337	504.808	388.035	475.084	156.613	333.895	368.927	336.018	334.957	535.593	263.831	222.43	263.831	538.778	361.496	516.485	236.23	85.4873	195.891	26.0393	289.309	382.727	311.602	382.727	241.538	353.003	325.402	351.942	281.878	367.865	311.602	363.619	262.77	362.557	320.094	359.373	209.691
487_Day1 32	288.26	500.469	288.26	505.314	207.833	495.624	327.988	491.748	245.624	507.252	309.577	499.5	188.453	483.996	338.647	483.996	189.423	352.213	351.244	343.492	284.384	548.919	266.942	257.252	232.058	537.291	317.329	535.353	268.88	139.035	248.531	28.5698	276.632	438.454	289.229	434.577	241.748	398.725	308.608	397.756	265.004	420.043	293.105	415.198	253.376	415.198	302.795	409.384	236.903
487_Day1 33	298	295	297.833	298.667	225.333	316.167	349.5	313.667	260.333	304.5	325.333	300.333	209.5	323.667	361.167	326.167	200.333	214.5	352.833	230.333	305.333	356.167	272.833	144.5	258.667	347	332.833	344.5	264.5	49.5	250.333	27	286.167	228.667	298.667	227.833	248.667	205.333	315.333	207.833	275.333	212	302	212	265.333	209.5	309.5	210.333	235.333
487_Day1 34	257	487	257.79	492.519	167.039	454.997	319.744	454.125	206.306	481.175	294.439	476.812	155.696	433.182	326.725	441.908	167.912	311.891	314.509	315.381	260.408	528.296	235.975	238.593	203.689	506.481	297.929	502.118	229.867	120.791	220.268	21.315	243.828	423.584	258.662	420.966	213.287	398.278	276.114	386.935	234.23	409.622	262.153	404.387	225.504	405.259	270.879	398.278	204.561
487_Day1 35	269	432	268.522	437	210.551	441.529	336.457	429.754	237.725	437.906	298.413	433.377	182.471	447.87	345.514	429.754	186.094	309.283	342.797	309.283	273.957	475.949	264.899	231.384	229.572	475.949	309.283	467.797	268.522	121.783	277.58	33.0145	256.746	373.594	273.051	372.688	231.384	353.667	297.507	342.797	254.029	360.913	278.486	357.29	244.971	357.29	286.638	350.043	241.348
487_Day1 36	233	299	232.987	302.111	168.471	328.225	309.792	326.689	193.816	309.792	270.621	304.416	154.646	342.818	322.849	338.978	163.095	221.466	312.864	229.915	236.827	368.932	229.147	146.197	195.352	356.643	276.766	354.339	229.915	44.0469	232.987	13.3249	222.234	242.203	236.059	241.435	195.352	222.234	256.796	219.93	216.858	227.611	241.435	224.538	208.409	224.538	250.652	223.002	204.569
487_Day1 37	343	565	342.861	571.077	261.948	562.778	373.981	554.479	298.255	576.264	359.459	562.778	236.014	539.956	388.504	531.658	211.118	390.579	376.056	367.757	345.973	605.309	297.218	285.807	289.956	598.048	364.645	584.562	292.031	164.438	227.716	14.0228	325.226	503.649	337.674	498.463	279.583	451.782	354.272	458.006	312.778	479.791	341.824	474.604	296.18	472.529	349.085	468.38	252.612
487_Day1 38	256	455	257.282	459.617	170.706	465.453	329.267	446.971	213.508	464.481	297.165	453.78	151.251	463.508	342.885	444.053	147.36	314.675	324.403	306.893	257.282	507.282	232.963	203.78	205.726	501.445	305.92	495.609	229.072	87.0486	230.045	25.7646	237.827	380.823	253.391	376.932	194.053	339.967	277.71	339.967	225.181	358.449	259.228	356.504	209.617	353.586	267.01	349.695	199.889
487_Day1 39	323	453	324.55	457.75	217.194	474.649	367.293	447.81	263.913	464.709	347.413	449.798	193.337	479.619	379.222	449.798	161.528	312.621	357.353	316.597	325.544	511.428	267.89	219.182	259.937	509.44	355.365	494.53	247.015	94.9274	205.265	30.3151	294.729	370.275	313.615	371.269	254.967	341.448	331.508	343.436	287.77	357.353	317.591	352.383	272.86	350.395	324.55	347.413	219.182
487_Day1 40	309.809	455.17	311.871	462.387	200.531	478.881	368.572	457.232	255.17	466.51	338.675	456.201	169.603	484.036	383.005	465.479	150.016	320.119	355.17	315.995	314.964	517.026	263.418	206.716	243.83	512.902	350.015	499.5	253.108	75.7887	239.706	8.7784	287.129	370.634	303.624	371.665	242.799	337.644	324.242	337.644	277.851	351.046	308.778	350.015	262.387	348.985	317.026	344.861	212.902
487_Day1 41	336	456	335.901	462.69	226.494	478.028	383.958	454.51	274.551	467.803	360.441	455.533	193.774	488.253	401.341	456.555	180.482	332.833	368.621	318.518	327.721	517.905	284.776	220.359	270.461	508.702	369.643	499.5	270.461	89.4796	252.056	20.9724	310.338	372.711	327.721	372.711	263.304	342.036	347.148	339.991	302.159	355.328	331.811	351.238	284.776	350.216	342.036	348.171	237.741
487_Day1 42	343.07	424.644	346.909	428.483	247.101	450.556	384.337	420.805	295.085	435.201	365.143	422.725	225.028	458.233	400.652	426.563	185.68	301.803	369.942	294.126	355.546	475.508	277.811	193.358	290.287	484.145	381.458	456.314	270.133	79.1545	246.141	14.8551	320.997	347.868	333.473	348.828	271.093	317.158	352.667	311.4	310.44	329.634	339.231	325.796	291.247	327.715	346.909	319.078	236.544
488_PreOp 1	310.464	407.818	310.464	411.598	232.014	412.543	392.695	415.379	275.492	412.543	347.326	411.598	201.768	409.708	427.666	419.16	225.398	309.519	404.037	318.026	315.19	445.625	315.19	231.069	270.767	438.063	362.449	440.899	321.806	125.209	331.258	31.6361	301.012	340.71	316.135	340.71	275.492	323.697	346.381	319.916	300.067	327.477	322.751	327.477	290.615	323.697	335.039	322.751	279.273
488_PreOp 2	189	291	188.136	294.197	136.621	317.682	282.833	308.591	160.864	302.53	226.773	294.197	120.712	331.318	301.773	324.5	163.894	221.47	298.742	232.833	182.076	336.621	229.803	156.318	152.53	334.349	235.864	332.076	236.621	76.7727	279.803	22.2273	189.651	236.621	204.046	236.621	174.5	220.712	233.591	219.197	190.409	222.985	207.833	221.47	182.833	221.47	221.47	219.955	211.621
488_PreOp 3	264	346	264.348	349.42	198.537	359.853	328.553	349.42	231.442	353.433	294.043	347.012	162.421	367.879	363.063	348.617	193.721	266.755	336.579	263.545	265.15	386.338	261.94	189.709	225.022	383.128	306.884	376.707	265.953	99.821	270.768	25.9847	255.519	288.425	267.558	290.03	233.85	269.966	291.635	269.966	254.717	276.386	270.768	277.189	246.691	274.781	280.399	273.176	237.06
488_PreOp 4	219	481	218.53	485.137	174.545	479.751	318.171	445.64	193.396	483.342	268.8	471.672	154.796	468.082	339.716	429.482	170.056	343.306	323.557	337.92	225.712	511.17	226.609	276.879	196.987	504.886	286.753	491.421	230.2	160.182	279.572	26.43	213.144	414.222	227.507	414.222	194.293	395.371	252.642	389.087	210.452	402.552	231.995	399.859	202.373	399.859	241.87	395.371	203.27
488_PreOp 5	182	375	182.207	379.199	159.65	381.455	289.726	357.395	167.921	379.951	232.583	371.68	123.56	382.207	310.778	351.38	138.598	285.966	288.222	273.936	182.207	409.274	197.996	217.545	166.417	399.5	249.124	393.485	189.726	126.568	234.838	29.5752	175.44	319.049	188.222	319.049	155.891	302.507	215.29	297.244	173.936	309.274	192.733	306.267	166.417	307.019	205.515	303.259	177.696
488_PreOp 6	250.862	295.14	250.181	299.228	184.105	312.851	318.301	313.533	216.803	303.996	280.154	301.271	155.495	325.794	342.824	327.157	189.554	227.702	318.301	231.108	247.456	331.244	257.674	163.669	209.99	329.2	286.285	329.2	266.53	85.3311	275.386	15.1676	244.05	243.369	255.631	244.05	219.527	226.339	283.56	225.658	244.732	231.789	264.486	230.426	233.151	229.745	274.023	229.745	231.789
488_PreOp 7	271	307	270.846	309.92	204.999	324.391	338.14	323.668	233.943	314.261	307.749	312.091	187.633	334.522	351.888	335.245	204.999	239.732	330.904	236.837	270.122	341.758	275.187	171.714	234.666	340.31	309.92	340.31	278.805	93.5666	290.383	22.6548	262.886	254.927	276.635	253.48	241.179	237.561	298.342	236.114	262.163	242.626	283.147	241.179	252.033	240.455	292.553	240.455	246.967
488_PreOp 8	206.686	330.54	205.922	333.598	160.815	343.537	273.965	342.772	184.515	337.421	238.797	332.069	147.054	351.182	295.372	351.182	166.167	258.674	290.784	262.497	206.686	367.237	230.387	192.925	179.164	362.65	244.148	361.121	237.268	108.063	270.907	25.4939	202.864	277.023	215.861	278.552	186.044	265.555	240.326	263.262	201.335	267.849	221.213	267.849	193.69	267.084	231.151	264.791	212.803
488_PreOp 9	224.534	333.289	225.218	336.709	188.966	341.497	312.769	324.397	206.75	338.077	264.206	330.553	162.291	344.917	329.869	321.661	175.971	253.946	308.666	247.106	225.902	373.645	232.742	186.231	202.646	365.437	275.834	360.649	232.742	97.9952	248.474	14.5479	215.642	277.886	228.638	276.518	196.49	259.418	252.578	253.946	214.958	266.942	232.742	266.258	205.382	264.89	243.686	261.47	212.906
488_PreOp 10	281	424	282.32	427.377	225.594	436.291	345.529	407.118	253.147	429.808	313.925	417.652	191.558	430.618	376.323	386.858	198.041	327.701	345.529	305.01	290.424	467.085	262.871	238.56	246.664	463.844	331.753	440.343	264.492	135.643	260.44	25.4319	265.302	360.116	278.268	361.737	243.422	339.856	303.39	334.994	263.682	350.391	284.751	347.15	253.957	347.15	293.665	340.667	236.939
488_PreOp 11	252	311	252.586	315.086	190.858	335.148	323.574	323.574	217.093	322.031	286.537	312.772	168.482	350.58	343.636	334.377	183.914	235.611	315.858	241.784	258.759	360.611	238.697	170.796	220.951	352.895	296.568	347.494	234.068	81.2901	244.87	22.6481	237.154	254.13	251.043	252.586	211.691	234.839	273.42	230.21	235.611	238.697	254.901	237.926	224.809	237.926	265.704	237.926	211.691
488_PreOp 12	262	362	262.143	366.547	196.074	373.073	339.63	373.888	227.885	366.547	297.216	368.179	164.263	373.073	357.575	375.52	191.996	271.115	339.63	284.166	265.405	409.777	263.774	188.733	217.281	404.068	311.082	403.252	272.746	90.854	276.825	11.7349	254.802	294.769	268.668	295.585	231.148	273.562	295.585	276.009	254.802	280.903	276.825	280.087	245.014	277.64	286.613	278.456	236.042
488_PreOp 13	206.261	313.179	203.903	317.11	137.865	332.047	305.318	344.626	166.953	320.255	251.072	322.613	121.355	343.84	317.896	358.777	166.953	236.135	323.399	260.506	195.255	357.204	248.714	176.387	159.877	350.129	253.431	357.204	269.94	86.7642	302.959	19.9403	210.192	255.003	224.343	255.789	188.179	233.777	262.865	234.563	212.55	241.638	232.991	240.852	202.33	236.921	249.5	240.066	227.487
488_Day1 1	226	383	228.5	387.5	201.5	377.5	299.5	388.5	212.5	381.5	264.5	391.5	185.5	373.5	323.5	377.5	176.5	298.5	303.5	317.5	253.5	421.5	216.5	265.5	220.5	405.5	289.5	417.5	215.5	198.5	245.5	80.5	220.5	350.5	233.5	353.5	200.5	332.5	248.5	333.5	218.5	345.5	232.5	346.5	209.5	341.5	242.5	342.5	198.5
488_Day1 2	257.5	332.5	256.5	339.5	214.5	328.5	311.5	337.5	236.5	333.5	285.5	338.5	195.5	320.5	329.5	330.5	210.5	264.5	330.5	277.5	260.5	364.5	269.5	223.5	233.5	354.5	296.5	359.5	278.5	162.5	295.5	65.5	253.5	302.5	263.5	305.5	240.5	278.5	284.5	279.5	253.5	294.5	265.5	294.5	241.5	289.5	278.5	293.5	250.5
488_Day1 3	269	334	267.5	338.5	206.5	322.5	315.5	343.5	240.5	333.5	292.5	341.5	178.5	301.5	347.5	345.5	206.5	257.5	336.5	277.5	263.5	372.5	279.5	217.5	229.5	357.5	300.5	367.5	294.5	142.5	308.5	52.5	266.5	299.5	281.5	302.5	239.5	270.5	308.5	288.5	267.5	288.5	278.5	291.5	256.5	282.5	296.5	292.5	254.5
488_Day1 4	265.827	452.561	265.827	457.663	205.623	453.582	351.541	458.684	235.214	455.622	310.724	458.684	176.031	451.541	406.643	455.622	200.52	350.52	401.541	357.663	259.704	508.684	292.357	257.663	218.888	489.296	316.847	497.459	305.622	148.48	354.602	21.949	261.745	385.214	277.051	385.214	232.153	363.786	309.704	361.745	257.663	371.949	285.214	372.969	246.439	366.847	297.459	367.867	262.765
488_Day1 5	284.437	484.074	284.437	487.703	233.62	485.888	337.976	469.554	259.028	488.611	311.66	482.259	204.582	481.351	359.754	453.221	190.97	360.662	345.235	339.79	294.418	523.093	259.936	269.917	255.398	516.741	329.808	502.222	256.306	161.932	255.398	23.0935	265.38	424.182	284.437	415.108	242.694	396.052	303.493	388.792	261.75	410.571	285.344	406.941	252.676	406.941	297.141	402.404	229.083
488_Day1 6	146.739	356.095	149.04	357.629	124.5	363.764	254.101	346.893	134.469	359.929	195.819	352.261	109.163	370.666	274.04	343.825	138.304	253.334	260.236	280.942	154.408	388.304	180.482	193.518	135.236	382.936	214.224	379.868	185.85	105.328	225.727	24.0399	141.371	303.181	158.242	294.745	127.567	280.942	183.549	272.506	141.371	283.242	160.543	282.476	135.236	280.175	172.813	280.175	168.978
488_Day1 7	143.55	465.053	143.55	469.229	96.5772	477.579	255.241	481.755	117.454	472.36	189.479	472.36	69.4374	490.105	304.302	499.5	144.594	360.669	321.003	401.379	134.155	520.377	241.671	278.206	112.235	507.851	198.874	513.07	268.811	150.857	372.151	20.3768	146.682	402.423	165.471	402.423	140.419	380.502	209.312	377.371	151.901	390.94	177.997	388.853	145.638	385.721	195.742	385.721	224.97
488_Day1 8	174.555	491.841	170.178	497.312	132.979	496.218	315.693	507.159	152.673	495.124	230.353	502.782	101.251	507.159	361.644	501.688	176.743	370.397	361.644	411.973	160.332	543.264	285.058	283.964	145.014	526.852	245.671	539.981	321.163	149.391	358.362	24.6641	194.248	415.255	213.942	416.349	173.461	396.655	256.612	393.373	197.531	401.032	227.071	397.75	185.496	397.75	242.388	398.844	260.988
488_Day1 9	129.763	536.342	125.816	544.237	70.5526	558.711	277.132	562.658	95.5526	548.184	186.342	550.816	49.5	567.921	311.342	583.711	144.237	396.868	346.868	445.553	119.237	602.132	249.5	311.342	85.0263	590.289	206.079	604.763	296.868	165.29	417.921	13.9737	142.921	456.079	163.974	457.395	132.395	427.132	220.553	423.184	149.5	435.026	178.447	432.395	140.29	428.447	203.447	432.395	237.658
488_Day1 10	248	342	248.5	347.5	197.5	334.5	308.5	347.5	224.5	343.5	280.5	349.5	177.5	319.5	334.5	342.5	196.5	268.5	324.5	289.5	244.5	375.5	267.5	229.5	211.5	366.5	287.5	372.5	283.5	159.5	298.5	71.5	245.5	306.5	255.5	309.5	222.5	283.5	281.5	288.5	243.5	296.5	259.5	298.5	231.5	291.5	272.5	296.5	246.5
488_Day1 11	250	339	249.5	344.5	202.5	338.5	297.5	345.5	224.5	339.5	273.5	344.5	179.5	327.5	327.5	345.5	203.5	273.5	319.5	290.5	249.5	373.5	263.5	239.5	221.5	364.5	284.5	369.5	276.5	168.5	295.5	89.5	247.5	311.5	258.5	312.5	226.5	285.5	282.5	289.5	245.5	298.5	257.5	299.5	237.5	294.5	272.5	296.5	245.5
488_Day3 1	150.908	414.993	150.908	418.514	129.782	421.155	281.19	426.437	139.465	417.634	209.887	425.556	114.817	428.197	310.239	423.796	169.394	284.711	319.042	318.162	151.789	462.528	232.775	215.169	135.063	449.324	219.57	454.606	264.465	96.331	273.268	-2.2606	157.07	345.451	170.275	348.092	148.268	322.563	214.289	325.204	158.831	332.247	181.718	332.247	153.549	328.725	194.923	330.486	223.092
488_Day3 2	155	449	155.522	453.88	125.412	452.967	289.646	452.967	139.099	452.055	212.091	454.792	106.252	460.266	313.369	456.617	145.485	327.055	316.106	348.04	153.697	498.588	206.617	263.186	132.712	485.814	228.515	494.026	215.741	152.785	274.135	31.4343	152.785	387.274	167.383	389.099	141.836	369.938	205.704	362.639	153.697	374.5	175.595	373.588	148.223	371.763	191.106	370.85	191.106
488_Day3 3	128	535	128.424	539.859	106.002	538.738	286.495	533.132	114.971	536.495	200.173	540.98	90.3072	540.98	320.128	527.527	123.939	380.666	308.917	422.146	146.361	597.034	181.114	310.038	117.213	581.338	230.442	586.944	188.962	179.993	234.926	11.8318	126.182	460.262	144.119	465.868	119.455	436.72	187.841	429.993	129.545	444.567	156.451	443.446	122.818	438.962	174.388	441.204	164.298
488_Day3 4	259	461	260.601	465.752	201.987	452.431	332.537	457.759	231.294	459.536	297.901	463.976	167.351	439.109	352.964	446.214	178.896	339.642	329.873	349.411	268.594	509.269	238.399	258.825	230.406	487.955	313.887	493.283	231.294	153.141	240.175	31.4716	241.951	397.369	259.713	393.816	220.637	371.614	278.363	370.726	239.287	378.719	262.377	378.719	230.406	376.054	271.258	376.054	209.091
488_Day3 5	216	363	215.56	367.05	168.374	363.738	322.348	373.672	191.553	362.911	269.368	368.705	150.99	363.738	354.632	375.328	176.652	271.851	328.142	296.685	213.076	405.957	237.083	203.97	184.93	390.228	274.334	403.474	248.672	123.672	295.03	26.8179	208.937	311.586	229.632	314.07	192.381	293.374	259.434	299.169	207.281	299.997	227.977	301.652	200.659	297.513	244.533	299.997	219.699
488_Day3 6	312.167	338.167	311.5	341.5	235.5	330.167	357.5	328.833	275.5	337.5	335.5	336.167	198.833	311.5	370.167	313.5	212.833	253.5	351.5	254.833	312.167	370.833	278.833	202.167	264.833	360.167	343.5	358.167	277.5	120.167	252.833	19.5	289.5	292.167	304.167	292.167	272.167	280.833	319.5	280.833	287.5	283.5	306.833	284.167	281.5	280.833	313.5	282.167	245.5
488_Day3 7	247.137	426.721	249.973	430.502	210.275	428.611	356.778	439.009	231.069	427.666	310.464	430.502	175.303	440.899	377.572	445.625	182.865	332.203	349.216	350.162	255.644	482.487	247.137	255.644	228.233	463.583	311.409	473.035	246.192	143.167	274.547	30.6909	236.74	373.791	253.753	368.12	216.891	350.162	277.383	349.216	233.905	356.778	255.644	355.833	226.343	352.052	268.876	354.887	224.453
488_Day3 8	289.73	480.343	289.73	485.132	249.5	474.596	381.684	474.596	272.488	479.385	334.749	485.132	207.354	461.186	405.63	460.228	207.354	357.738	388.389	369.232	292.603	526.32	285.899	283.025	265.784	509.079	343.37	512.91	280.151	174.787	293.561	25.3621	280.151	419.04	292.603	419.998	256.205	401.799	315.592	405.63	278.236	411.377	297.393	408.504	269.615	404.672	306.013	405.63	253.331
488_Day3 9	222.023	420.221	222.023	424.725	194.995	421.122	313.014	420.221	205.806	422.022	267.969	425.626	171.572	417.518	330.131	419.32	169.77	319.32	306.707	330.131	235.536	464.365	211.212	245.446	206.707	449.95	285.086	454.455	195.896	144.545	231.932	29.2297	209.41	363.464	224.725	361.662	193.194	341.842	245.446	337.338	207.608	349.05	227.428	347.248	201.302	346.347	239.14	345.446	191.392
488_Day3 10	289	466	291.452	470.39	189.569	478.952	370.219	416.452	241.794	484.089	336.829	448.13	177.582	466.966	380.493	379.637	194.706	334.26	365.082	310.288	294.021	509.774	281.178	231.52	227.24	517.48	362.514	487.514	279.466	103.952	277.753	8.9178	273.473	389.055	290.596	389.055	241.794	347.959	317.993	337.685	271.76	368.507	297.445	362.514	252.925	365.938	310.288	350.527	249.5
488_Day3 11	247	412	248.2	417.178	190.141	427.576	317.524	413.711	220.47	419.777	280.263	411.112	165.011	437.975	355.652	417.178	167.611	313.192	330.522	309.725	254.266	464.838	238.668	221.337	220.47	455.306	299.327	450.107	237.802	117.351	249.067	20.2972	230.869	346.987	249.067	339.188	205.739	325.323	272.464	320.99	229.136	332.256	252.533	331.389	218.737	328.789	262.932	327.056	208.339
488_Day3 12	196.375	366.688	196.375	370.594	169.031	377.625	319.031	380.75	183.094	372.156	254.188	369.812	144.031	390.125	340.125	392.469	162	273.719	333.875	289.344	195.594	415.906	230.75	196.375	176.844	404.969	262.781	410.438	230.75	100.281	263.562	15.9062	193.25	302.625	210.438	302.625	169.812	280.75	240.906	281.531	190.906	288.562	212.781	287	181.531	286.219	227.625	285.438	208.094
488_Day3 13	291	313	291.494	316.611	205.936	333.095	360.567	339.374	243.613	318.966	329.17	319.751	187.098	340.159	367.632	348.794	213.001	246.753	350.363	248.323	292.279	365.277	296.203	176.894	242.043	355.858	329.17	357.428	300.913	86.6272	301.698	21.478	279.72	260.097	296.988	260.882	255.387	245.968	320.536	249.893	282.075	246.753	298.558	248.323	271.87	245.968	310.332	245.183	259.312
488_Day3 14	262.212	326.927	262.982	330.009	189.022	340.024	326.927	341.565	225.232	333.861	297.651	332.32	157.435	346.187	359.284	357.743	195.186	247.574	334.631	255.278	262.982	373.152	267.605	181.318	220.609	364.677	302.274	369.3	271.457	91.9499	275.309	17.2196	252.967	270.686	266.834	270.686	231.395	251.426	292.258	251.426	252.196	256.819	272.227	256.819	242.181	254.508	282.243	256.048	237.559
488_Day3 15	224.958	428.784	224.958	431.28	198.335	426.289	331.447	420.465	210.815	427.953	276.538	429.616	159.234	422.129	356.405	407.986	165.057	321.463	328.119	318.968	224.126	472.046	224.958	253.244	207.487	455.407	293.177	459.567	220.798	150.914	263.227	26.1223	217.47	373.044	231.613	371.38	193.344	348.918	259.067	343.926	215.806	358.069	236.605	356.405	204.991	353.909	249.916	353.077	201.663
488_Day3 16	157.5	412.5	156.595	420.108	132.946	416.73	267.236	417.574	144.77	415.885	208.115	421.797	112.676	420.953	294.264	416.73	136.324	309.466	290.885	325.514	156.595	472.473	214.027	226.696	131.257	455.581	223.318	461.493	232.608	130.412	267.236	18.0811	157.439	359.297	166.73	361.831	149.838	326.358	208.115	328.892	158.284	342.405	176.02	344.095	150.682	339.872	194.601	339.872	197.98
488_Day3 17	139.055	378.781	139.055	383.918	113.37	388.199	240.082	399.329	126.212	385.63	182.719	387.342	94.5342	390.767	283.747	394.192	145.904	267.479	292.308	308.575	136.486	431.863	211.829	204.98	118.507	416.452	191.281	426.726	235.801	103.096	280.322	9.774	147.616	317.993	160.459	320.562	134.774	292.308	201.555	294.877	150.185	301.726	170.733	302.582	143.336	297.445	187	302.582	196.418
488_Day3 18	226.773	330.561	226.773	335.106	192.682	340.409	329.046	347.227	208.591	335.106	272.985	335.864	164.651	348.742	344.197	354.045	174.5	257.833	323.742	269.955	228.288	374.5	234.349	192.682	201.773	363.894	282.833	372.227	223.742	102.53	251.773	16.1667	217.682	285.106	229.803	285.864	197.985	266.167	253.288	267.682	218.439	273.742	235.864	272.227	209.349	269.955	246.47	270.712	211.621
494_PreOp 1	243	380	244.128	387.103	203.632	383.798	291.236	384.624	222.641	382.145	264.789	382.145	177.186	382.145	320.988	383.798	172.227	275.533	308.591	281.318	249.913	427.599	222.641	205.285	217.682	420.161	287.93	420.161	220.988	99.5	227.599	25.1198	226.773	322.64	241.649	320.161	202.806	299.5	258.178	301.979	223.467	309.417	243.302	311.07	216.029	306.112	250.74	307.764	201.153
494_PreOp 2	256	465	255.139	470.365	203.447	479.763	309.65	473.184	228.823	474.124	285.214	469.425	185.59	486.342	332.207	487.282	183.71	352.884	323.748	362.282	267.357	523.936	249.5	264.538	224.124	517.357	299.312	509.838	251.38	146.117	245.741	17.3571	245.741	399.876	259.838	399.876	230.703	379.199	275.816	378.259	245.741	385.778	265.477	385.778	238.222	381.079	269.237	381.079	228.823
494_PreOp 3	272.045	453.408	273.047	459.42	221.945	473.448	327.155	464.43	244.991	461.424	301.103	458.418	196.895	481.464	343.187	477.456	188.879	339.179	329.159	344.189	281.063	524.55	256.013	247.997	233.969	517.536	325.151	509.52	253.007	140.783	236.975	20.5421	260.021	390.282	275.051	390.282	241.985	369.24	288.077	369.24	259.019	375.252	278.057	375.252	251.003	369.24	281.063	372.245	231.965
494_PreOp 4	310	327	313.086	332.043	226.198	347.841	360.479	350.211	268.062	335.993	339.942	338.363	207.241	354.16	365.219	362.849	197.762	253.054	342.312	260.163	328.094	374.697	268.062	181.964	271.222	377.067	351.001	370.748	261.743	97.4463	215.93	20.0371	294.919	275.961	309.137	276.751	269.642	259.374	321.775	261.743	290.969	263.323	310.716	264.113	280.701	260.163	316.246	263.323	232.517
494_PreOp 5	193.715	465.409	193.715	470.574	159.624	471.607	250.533	476.773	175.12	471.607	221.607	472.64	127.599	475.74	281.525	486.07	153.426	337.31	288.756	350.74	190.616	525.326	216.442	259.831	160.657	512.93	241.236	522.227	224.707	150.326	264.996	23.2603	192.682	405.492	208.178	402.393	178.219	382.764	228.839	380.698	191.649	386.897	211.277	387.93	185.45	384.831	220.574	384.831	198.88
494_PreOp 6	238	321	238.032	325.188	165.402	342.772	301.488	329.775	193.69	330.54	268.613	324.424	153.934	348.888	312.956	335.127	163.873	246.442	308.368	248.736	234.974	369.531	238.797	179.164	189.102	366.473	281.61	362.65	235.738	96.5948	232.68	19.3777	231.151	271.671	243.384	274.729	212.803	258.674	261.732	253.323	230.387	260.203	247.971	259.439	221.213	257.91	254.087	257.145	219.684
494_PreOp 7	237	350	237.833	357	188.667	365.333	310.333	367	207.833	357.833	276.167	357	162.833	377.833	325.333	375.333	170.333	277	322.833	280.333	238.667	407	242	195.333	202	398.667	284.5	397	250.333	102.833	257	14.5	229.5	296.167	244.5	298.667	208.667	281.167	265.333	277	227.833	284.5	249.5	282.833	219.5	282	257.833	278.667	224.5
494_PreOp 8	271	282	271.698	285.526	193.095	319.005	337.928	308.816	230.213	294.26	310.999	289.893	177.084	329.922	353.212	323.372	177.084	240.403	323.372	227.302	285.526	342.295	246.225	159.617	229.485	338.656	321.188	333.561	237.491	75.9192	233.852	19.1507	257.87	233.125	273.154	232.397	222.935	217.841	292.804	213.474	252.775	219.296	278.248	217.113	239.675	217.113	285.526	214.929	220.024
494_PreOp 9	253	457	252.418	461.562	188.216	461.562	300.084	454.753	218.372	463.508	277.71	456.699	169.733	453.78	322.457	449.889	183.352	344.831	309.811	345.803	255.337	508.255	250.473	267.01	210.589	494.636	291.329	492.691	254.364	167.788	254.364	41.3288	244.636	401.251	255.337	401.251	227.126	383.741	272.846	380.823	242.691	388.605	260.2	389.578	234.909	384.714	266.037	385.687	230.045
494_PreOp 10	325	501	326.05	506.283	264.035	503.376	357.058	496.593	295.043	507.252	341.554	498.531	235.934	493.686	373.531	484.965	233.996	374.5	368.686	371.593	330.895	546.012	301.826	293.105	289.229	536.322	353.182	526.632	295.043	176.826	259.19	19.8488	316.361	444.267	329.926	441.361	294.074	421.981	341.554	418.105	312.485	430.702	331.864	428.764	304.733	425.857	336.709	422.95	274.694
494_PreOp 11	240	460	240.427	464.218	191.032	465.226	286.798	461.193	215.226	466.234	262.605	459.177	161.798	461.193	308.976	456.153	176.919	352.323	309.984	353.331	241.435	516.637	245.468	266.637	204.137	503.532	279.742	501.516	256.557	149.702	251.516	19.6613	235.387	403.734	248.492	400.71	218.25	379.54	265.629	377.524	233.371	387.605	251.516	386.597	225.306	382.565	257.565	382.565	226.315
494_PreOp 12	297	509	297.417	518.25	233.875	512	346.375	502.625	264.083	515.125	325.542	510.958	218.25	509.917	362	496.375	212	372.417	347.417	369.292	299.5	558.875	282.833	288.042	256.792	551.583	334.917	540.125	281.792	179.708	264.083	22.4167	288.042	448.458	300.542	447.417	263.042	417.208	316.167	410.958	283.875	434.917	302.625	433.875	275.542	430.75	314.083	427.625	259.917
494_PreOp 13	223.976	269.43	223.276	272.927	161.738	284.815	286.913	296.703	188.311	276.423	256.843	279.92	138.661	300.899	301.598	311.388	162.437	217.682	319.78	228.171	219.78	316.983	243.556	158.241	180.619	312.787	263.136	316.983	259.64	82.0175	277.822	19.0804	221.878	224.675	237.262	226.073	203.696	209.29	258.941	213.486	220.479	214.185	242.857	215.584	212.787	211.388	250.549	213.486	221.178
494_PreOp 14	259	369	259.796	372.647	212.844	379.236	341.345	372.647	232.614	374.294	302.63	372.647	197.194	389.121	357.82	370.999	196.37	278.742	347.111	279.566	255.678	421.246	261.444	220.258	229.319	408.067	311.691	411.362	265.563	119.764	260.62	17.6219	253.207	323.223	265.563	323.223	235.085	303.454	284.508	301.806	249.088	310.044	268.858	308.396	242.498	305.925	276.271	304.278	244.97
494_PreOp 15	307	384	307.794	388.389	236.589	383.694	339.093	377.434	268.671	388.389	325.009	380.564	217.81	372.739	348.483	368.045	215.462	290.58	353.178	285.885	307.012	427.512	287.45	222.505	261.628	417.34	331.268	406.386	283.538	141.91	259.281	7.3247	296.84	336.746	309.359	340.658	272.583	313.272	327.356	310.142	292.927	327.356	314.837	325.009	280.408	323.444	322.661	318.749	259.281
494_PreOp 16	155	297	153.574	300.241	104.685	314.315	246.167	317.278	125.426	303.204	201.722	303.204	83.2037	329.87	262.463	328.389	117.278	236.537	262.463	242.463	152.093	346.907	178.018	171.352	118.759	341.722	210.611	343.204	188.389	81.7222	226.907	13.5741	153.574	252.093	170.611	251.352	133.574	235.055	191.352	231.352	149.87	238.759	170.611	236.537	140.982	235.796	180.982	233.574	166.167
494_PreOp 17	181	293	180.482	296.279	132.936	319.285	274.04	316.985	153.641	301.647	228.794	299.347	112.23	330.788	287.077	329.255	129.101	233.396	273.273	237.23	176.647	345.359	188.15	161.31	151.34	339.224	236.463	343.825	190.451	81.5552	222.66	16.3712	171.279	247.199	187.383	247.199	151.34	232.629	205.788	227.261	168.212	234.929	189.684	231.862	159.776	232.629	197.353	228.794	172.046
494_PreOp 18	179.399	378.723	179.399	382.101	136.324	388.858	262.169	391.392	154.905	380.412	217.405	383.791	114.365	402.372	285.818	401.527	138.013	293.419	284.128	295.108	177.709	426.02	192.912	220.784	148.993	415.885	230.074	419.264	203.892	110.987	221.628	10.4797	171.797	323.824	188.689	322.98	156.595	305.243	206.426	302.709	170.108	311.155	189.534	309.466	165.041	306.088	197.135	304.399	182.777
494_PreOp 19	144	340	143.855	343.855	114.016	349.5	238.21	347.887	128.532	344.661	188.21	344.661	84.9839	362.403	259.984	346.274	113.21	268.855	259.177	272.081	139.823	398.693	179.339	197.081	120.468	377.726	205.145	384.984	193.048	100.306	249.5	18.8548	143.048	290.629	157.565	290.629	128.532	274.5	184.984	269.661	140.629	279.339	162.403	277.726	134.177	276.919	173.694	274.5	168.048
494_PreOp 20	215	290	214.69	293.804	149.816	313.582	289.057	305.671	175.924	300.133	250.291	297.76	133.994	327.032	319.12	315.956	156.146	232.886	292.221	231.304	220.228	344.437	211.525	167.221	175.924	339.69	269.279	337.317	223.392	80.1962	245.544	13.7405	207.57	242.38	221.81	239.215	185.418	230.513	235.26	219.437	199.658	227.348	220.228	225.766	190.956	226.557	227.348	221.81	195.702
494_PreOp 21	176	393	175.765	396.533	131.263	396.533	283.095	396.533	150.46	394.788	223.758	396.533	115.556	403.514	297.929	401.769	133.88	299.675	285.713	300.547	179.256	448.017	188.854	216.778	147.842	433.182	250.809	441.036	199.326	113.811	244.701	10.8438	170.53	336.324	185.364	336.324	152.205	312.764	208.924	305.783	167.039	317.999	189.727	315.381	160.059	314.509	201.071	312.764	174.893
494_PreOp 22	292.863	353.95	293.618	356.966	209.907	356.212	336.604	360.737	253.648	354.704	316.996	356.212	192.562	355.458	349.425	370.541	188.791	270.239	331.325	274.764	291.355	404.477	271.747	210.661	241.582	394.673	323.784	393.919	267.223	111.114	255.156	16.8454	281.551	302.667	295.126	304.93	258.173	286.83	310.209	283.814	277.781	290.601	298.897	289.847	267.977	288.339	304.176	285.322	237.811
494_PreOp 23	243.289	355.866	244.842	362.078	195.152	365.183	306.953	355.09	219.997	362.078	277.45	355.09	167.202	366.736	338.786	345.773	167.978	275.897	324.81	279.779	240.96	407.109	236.301	205.245	207.575	397.015	289.873	394.686	235.525	111.301	246.394	13.4752	230.867	311.612	246.394	311.612	206.022	294.531	275.121	283.661	228.537	296.86	248.724	293.755	219.22	295.308	261.922	285.991	217.668
494_PreOp 24	276	265	277.427	268.006	205.422	288.195	335.301	282.138	237.05	273.39	307.71	270.025	191.29	299.635	349.433	294.251	185.906	222.246	330.59	215.516	280.119	308.383	255.893	151.586	240.415	307.037	319.15	305.691	242.434	72.1783	236.377	8.9213	259.258	220.227	276.081	220.227	241.088	208.787	295.597	203.403	257.912	209.46	276.754	208.114	250.509	209.46	288.195	206.095	229.648
494_PreOp 25	163	333	163.385	336.374	129.242	340.168	239.257	341.685	145.934	335.615	197.527	337.892	113.309	348.514	257.467	344.72	133.036	262.019	252.914	273.4	162.626	375.069	185.388	199.804	139.106	364.447	206.632	366.723	215.737	111.033	259.743	15.4332	161.867	290.851	172.489	292.368	145.175	273.4	197.527	271.124	160.35	279.47	178.559	277.952	152.004	276.435	186.905	274.159	181.594
494_PreOp 26	221.091	384.24	226.773	395.604	176.448	395.604	292.519	371.253	204.046	393.169	257.617	381.805	149.662	384.24	303.883	360.701	146.416	279.533	287.649	275.474	228.396	427.26	215.409	219.468	197.552	422.39	268.981	412.649	212.162	126.123	205.669	13.2987	207.292	333.916	217.844	334.727	180.506	313.623	242.195	312.812	204.046	321.74	225.149	319.305	194.305	316.87	234.078	316.058	192.682
494_PreOp 27	186	287	185.774	290.817	147.959	296.419	290.817	292.917	166.167	291.517	241.797	293.618	121.349	307.623	303.422	292.917	139.556	228.492	266.307	222.189	181.573	332.833	192.777	162.665	158.464	316.727	245.999	325.13	189.276	82.8333	206.783	12.105	182.273	243.898	196.279	248.099	164.066	229.192	219.388	223.59	178.772	233.394	200.48	229.892	171.069	230.592	208.884	227.091	179.472
494_PreOp 28	162	319	161.37	321.802	130.435	324.68	221.083	331.874	145.543	320.363	194.464	326.119	113.169	332.594	236.91	337.63	129.716	249.14	252.018	254.176	156.334	352.018	182.234	185.831	136.91	347.701	190.148	352.018	201.658	102.378	233.313	13.8885	159.932	273.601	172.881	273.601	147.701	257.054	193.025	255.615	159.212	260.651	175.759	259.932	153.457	258.493	185.831	259.212	173.601
494_PreOp 29	212.266	439.216	214.039	443.649	163.507	438.33	286.734	432.124	190.103	440.989	253.046	439.216	129.819	428.578	319.536	414.394	154.642	318.649	310.67	318.649	214.039	492.408	227.337	244.181	171.486	479.997	267.231	477.337	238.862	147.55	257.479	11.0248	207.833	385.138	222.904	385.138	190.103	358.543	253.933	354.996	206.947	374.5	225.564	373.613	194.536	370.067	242.408	365.635	208.72
494_PreOp 30	320.527	373.497	320.527	377.51	235.455	376.707	363.866	388.746	276.386	375.904	344.604	379.115	206.563	379.115	373.497	393.561	212.983	277.991	349.42	286.017	317.317	427.269	290.03	206.563	255.519	423.256	349.42	412.02	294.845	122.293	245.086	21.1693	309.291	322.935	321.33	326.145	279.596	293.24	338.986	298.055	306.884	310.094	325.343	310.094	292.437	306.884	334.974	306.081	258.729
494_PreOp 31	278.375	330.047	279.135	333.846	221.385	339.166	330.807	345.245	251.78	333.846	310.29	336.886	197.828	343.725	342.965	349.044	192.509	251.02	337.646	253.299	277.615	387.038	266.217	181.871	231.263	377.919	314.849	376.4	269.257	99.0441	258.618	10.8982	267.737	280.655	280.655	281.415	243.421	257.099	301.172	254.059	265.457	267.737	285.214	266.977	251.02	263.178	296.613	260.138	237.342
494_PreOp 32	335	331	334.913	333.353	244.43	345.834	380.155	350.514	294.352	334.913	360.654	339.594	224.149	354.414	390.296	361.435	222.589	262.37	362.995	253.79	336.474	394.976	297.472	178.127	277.191	391.076	366.895	380.155	293.572	93.8838	279.531	22.1209	322.433	277.971	334.133	278.751	294.352	250.67	354.414	250.67	319.313	262.37	340.374	263.931	302.932	259.25	352.074	257.69	260.81
494_PreOp 33	305.339	303.88	306.069	306.799	233.807	313.369	359.354	329.427	271.033	308.259	337.456	314.099	206.799	317.748	368.843	336.726	217.018	240.376	345.485	235.996	308.259	363.004	285.631	164.464	254.244	353.515	343.296	355.704	287.821	82.7117	274.683	21.3978	297.31	254.975	308.989	254.975	273.952	233.077	330.887	230.887	294.39	241.836	313.369	243.296	281.982	239.646	325.048	237.456	249.135
494_PreOp 34	257.894	279.792	257.894	283.442	194.391	295.12	327.967	315.558	225.047	284.901	299.5	294.39	168.113	306.799	343.296	325.777	199.5	217.748	330.157	226.507	251.325	350.595	257.894	149.865	206.799	333.807	295.85	342.566	265.923	70.3029	267.383	14.0985	254.244	230.887	268.843	232.347	228.697	208.259	294.39	208.989	252.785	217.748	272.493	218.478	238.186	214.099	287.091	215.558	232.347
494_PreOp 35	339	353	340.024	356.973	256.819	366.218	386.249	370.07	303.814	356.973	369.3	360.825	226.773	372.381	398.575	377.004	223.691	276.079	368.529	272.227	352.351	417.065	295.34	195.186	291.488	409.361	378.545	400.887	293.799	110.44	266.834	25.6941	323.845	299.192	338.483	301.503	296.881	275.309	353.891	278.391	321.534	287.636	342.335	289.176	308.437	283.013	349.269	283.013	258.36
494_PreOp 36	294.311	346.198	295.098	350.129	227.487	352.487	343.84	358.777	264.437	348.557	323.399	352.487	202.33	355.632	358.777	364.28	189.752	277.016	340.695	273.871	299.815	402.802	257.362	201.544	243.997	393.368	335.192	393.368	253.431	112.708	240.852	20.7264	277.016	306.104	289.594	304.531	243.997	280.947	309.248	275.443	270.726	291.953	292.739	291.953	255.003	288.808	303.745	285.663	220.412
494_PreOp 37	238.096	454.763	238.974	459.149	181.956	452.132	310.904	443.36	210.904	456.517	274.061	453.886	154.763	441.605	335.465	426.693	168.798	332.833	329.325	331.956	237.219	504.763	247.746	259.149	194.237	491.605	286.342	487.219	253.886	168.798	249.5	23.1842	234.588	403.009	253.009	403.886	203.886	369.675	287.219	360.026	234.588	391.605	256.517	389.851	218.798	385.465	274.061	379.325	225.816
494_PreOp 38	298.52	378.585	298.52	381.853	229.075	385.121	340.186	381.036	265.84	381.853	322.212	380.219	197.212	392.474	373.683	385.121	199.663	284.631	352.441	283.814	298.52	432.507	285.448	216.82	246.232	428.422	336.101	422.703	284.631	123.683	252.768	18.2908	291.984	325.48	303.422	326.297	265.84	300.154	326.297	304.239	287.899	312.409	309.14	313.226	277.278	309.14	318.127	307.507	247.866
494_PreOp 39	311	344	311.228	347.494	238.697	348.265	351.352	351.352	277.278	345.951	332.833	347.494	209.376	350.58	369.099	352.895	209.376	257.216	358.296	259.531	312.772	401.506	291.938	185.457	262.617	388.389	341.321	383.759	297.339	105.981	274.963	14.1605	301.969	293.481	318.173	294.253	276.506	269.562	339.778	271.105	301.197	281.907	322.031	282.679	285.765	278.049	332.062	278.049	262.617
494_PreOp 40	300.148	347.96	300.148	354.443	216.68	362.547	351.202	372.272	258.819	352.822	330.132	357.685	196.421	371.461	362.547	383.617	200.472	273.406	347.96	274.216	300.148	417.652	279.889	194.8	241.802	408.738	336.615	403.066	283.941	107.28	274.216	24.6216	292.045	296.907	305.821	296.907	262.061	274.216	322.839	273.406	288.803	283.941	308.252	283.13	273.406	279.079	319.597	278.268	248.284
494_Day3 1	346	452	348.255	456.795	264.625	446.119	394.518	457.685	303.77	453.237	370.497	455.906	235.265	435.443	401.635	456.795	233.486	336.689	378.503	340.247	355.372	495.941	303.77	279.749	295.763	487.045	382.062	482.596	290.425	154.304	223.699	2.169	331.351	400.745	345.585	400.745	301.101	370.496	358.041	374.055	328.682	387.4	347.365	389.18	317.116	382.952	354.482	384.731	265.514
494_Day3 2	236	437	235.525	442.564	182.73	459.127	297.637	456.022	209.645	446.705	263.475	440.494	157.885	479.831	326.622	482.937	158.92	345.256	310.059	343.185	240.701	496.394	225.173	243.806	205.504	489.148	276.933	482.937	225.173	118.548	229.314	17.0983	225.173	368.03	239.666	368.03	205.504	345.256	257.264	342.15	222.067	350.432	240.701	350.432	212.75	346.291	251.053	345.256	204.469
494_Day3 3	219.245	366.538	220.838	369.723	177.844	368.927	274.182	372.111	197.748	368.927	246.315	370.519	157.143	372.908	301.252	380.073	157.94	274.182	294.086	283.736	235.965	403.162	209.691	216.857	201.729	396.793	260.647	392.812	214.468	117.334	231.984	7.4618	212.876	318.767	224.022	318.767	191.379	300.455	241.538	301.252	206.506	306.825	224.819	306.825	200.137	302.844	230.392	303.64	192.175
494_Day3 4	308	402	309.752	409.572	245.903	405.975	370.004	424.86	274.68	405.075	340.327	409.572	218.025	408.673	382.594	436.55	209.932	305.255	363.709	317.845	319.644	459.932	278.277	229.716	272.881	448.241	354.716	450.939	269.284	109.212	256.694	4.8957	295.363	341.227	307.953	342.126	269.284	316.047	325.939	318.745	291.766	325.04	309.752	327.737	281.874	323.241	317.845	324.14	243.205
494_Day3 5	238	442	240.666	448.263	194.73	446.497	300.737	451.797	213.281	446.497	268.935	446.497	169.111	449.147	321.938	453.564	167.345	342.256	308.687	349.323	242.433	484.482	223.882	267.168	213.281	476.532	285.719	480.949	220.348	150.56	230.065	4.8004	229.182	390.843	240.666	391.726	207.097	373.175	259.217	372.291	223.882	379.359	242.433	378.475	217.698	374.058	249.5	374.058	200.913
494_Day3 6	296	454	298.607	460.214	245.036	455.75	345.929	454.857	270.929	457.536	321.821	456.643	215.571	449.5	370.929	449.5	201.286	338.786	338.786	335.214	303.964	495.036	267.357	275.393	267.357	486.107	335.214	482.536	253.964	164.679	229.857	4.8571	279.857	402.179	293.25	402.179	256.643	382.536	309.321	378.964	276.286	388.786	295.929	387.893	266.464	385.214	303.071	384.321	237
494_Day3 7	263	505	265.22	510.656	205.382	518.77	311.873	511.67	231.751	516.741	289.561	512.685	174.956	518.77	335.2	515.727	188.141	370.697	334.186	374.753	264.206	562.38	268.263	310.859	228.709	551.224	298.689	548.182	270.291	168.871	281.447	14.713	255.078	444.733	271.305	445.748	235.808	423.435	288.547	423.435	255.078	432.563	275.362	433.577	247.979	428.506	282.462	429.52	242.908
494_Day3 8	253	531	253.886	537.877	190.29	538.974	310.904	535.684	218.798	541.167	286.781	535.684	172.746	537.877	330.64	537.877	169.456	392.044	322.965	396.43	253.886	593.798	239.632	310.904	210.026	579.544	290.07	572.965	238.535	172.746	245.114	11.5614	240.728	465.509	257.175	463.316	220.991	442.483	274.719	437	239.632	450.158	260.465	449.061	230.86	445.772	265.947	443.579	216.605
494_Day3 9	281.12	364.125	280.132	368.077	215.903	404.638	342.385	407.603	240.607	379.935	316.694	375.982	197.129	425.389	350.291	427.366	207.01	295.943	344.362	297.919	279.144	430.33	277.168	201.081	240.607	425.389	319.658	426.377	277.168	86.4565	276.18	22.2273	275.192	298.907	288.038	299.895	252.464	277.168	304.836	277.168	271.239	282.109	292.978	280.132	264.322	278.156	298.907	277.168	249.5
494_Day3 10	229	386	228.5	391.5	171.5	414.5	299.5	421.5	195.5	397.5	269.5	397.5	158.5	427.5	313.5	436.5	168.5	304.5	307.5	313.5	230.5	442.5	231.5	210.5	192.5	441.5	271.5	442.5	237.5	99.5	245.5	12.5	222.5	323.5	235.5	324.5	203.5	303.5	253.5	303.5	219.5	308.5	239.5	305.5	212.5	302.5	244.5	300.5	211.5
494_Day3 11	258	353	257.504	358.257	185.941	384.622	313.059	378.973	215.131	366.732	283.869	360.14	167.108	395.922	325.3	396.863	187.824	282.928	314.943	282.928	261.27	410.046	255.62	195.357	220.781	409.104	295.168	402.513	263.154	85.1874	263.154	11.7411	251.854	296.11	265.978	296.11	232.08	274.453	283.869	277.278	249.971	280.103	266.92	281.044	241.496	275.394	276.336	275.394	231.138
494_Day3 12	266	424	267.037	428.538	205.047	412.224	327.396	423.644	235.226	422.012	299.663	428.538	180.577	401.621	347.787	417.118	192.812	313.529	324.133	318.423	269.484	460.348	254.802	265.405	228.701	451.376	309.451	452.192	256.433	181.392	251.539	20.7072	259.696	383.676	274.378	380.413	239.304	362.469	290.691	366.547	257.249	368.994	278.456	369.81	249.908	365.732	284.981	368.179	229.516
494_Day3 13	282	403	282.109	410.035	209.366	395.821	336.457	407.527	239.467	402.51	308.028	406.691	190.136	386.624	349.834	402.51	195.988	298.831	334.784	302.176	288.798	440.135	267.895	247.828	242.811	430.102	325.587	435.955	266.222	158.363	243.647	22.9114	270.403	360.704	287.962	359.868	249.5	333.948	306.356	338.965	271.239	347.326	291.306	347.326	262.878	343.146	298.831	343.146	236.122
494_Day3 14	179	436	177.753	441.568	140.32	423.742	264.206	438.894	157.254	429.981	219.643	444.241	124.277	415.721	283.814	425.525	149.233	313.226	274.01	332.833	175.079	471.871	195.578	264.206	150.124	455.828	233.903	477.218	204.491	171.514	254.402	19.9991	178.644	388.983	194.687	388.983	163.493	367.593	213.404	372.049	175.971	376.505	198.252	375.614	169.732	370.267	205.382	373.832	185.774
494_Day3 15	283	429	281.661	433.462	207.905	412.879	330.546	429.174	240.495	426.601	305.675	430.032	182.176	400.015	346.841	419.74	194.183	315.967	331.404	316.824	288.522	468.625	265.366	267.082	238.78	453.188	319.397	458.334	267.939	180.46	249.071	13.2221	269.654	387.15	286.807	387.15	250.786	366.567	302.244	368.282	268.797	376.858	290.238	375.143	261.078	372.57	296.241	372.57	235.349
494_Day3 16	316	439	317.217	445.837	238.001	429.653	366.621	433.912	275.48	437.32	344.474	440.727	206.485	411.766	387.064	424.543	217.558	323.18	352.141	323.18	326.587	476.502	281.442	272.924	268.665	464.577	359.807	461.17	271.221	184.338	246.519	10.5733	298.478	398.137	313.81	395.582	276.331	375.991	333.401	374.287	295.071	385.36	319.773	386.212	287.405	381.101	325.735	380.25	243.963
494_Day3 17	233	357	231.753	360.611	174.654	351.352	301.197	370.642	200.889	355.981	265.704	364.469	163.852	351.352	313.543	376.043	187.772	268.019	312.772	278.821	230.21	391.475	244.099	213.235	195.488	379.13	271.105	393.79	247.185	119.099	255.673	9.5309	230.982	315.086	246.414	314.315	209.376	291.938	271.877	297.339	227.895	301.197	251.043	301.197	220.179	297.339	263.389	300.426	222.494
494_Day3 18	319	364	319.12	368.171	224.184	371.335	388.74	382.411	270.861	368.962	353.93	372.127	205.987	376.873	406.937	395.07	224.975	290.639	379.247	293.804	322.285	407.728	299.342	219.437	271.652	398.234	368.962	408.519	300.924	119.753	275.608	19.2785	305.671	318.329	323.076	319.12	274.025	296.968	343.646	296.177	300.133	307.253	325.449	306.462	289.057	300.924	335.734	300.924	266.905
494_Day3 19	193	320	193.422	324.391	143.494	323.668	267.228	330.904	167.373	322.221	229.601	327.286	126.852	327.286	278.805	335.245	147.112	249.138	276.635	254.203	192.698	359.847	207.894	189.08	160.137	348.993	237.561	357.677	221.642	103.697	240.455	9.6302	190.528	281.7	202.828	280.976	171.714	263.61	222.365	264.334	186.91	269.399	205.723	268.675	177.503	266.504	214.406	266.504	190.528
494_Day3 20	268	385	268.269	389.14	192.443	378.629	331.332	384.635	232.983	383.884	299.05	386.887	172.173	374.125	341.092	378.629	187.938	287.038	317.068	290.041	269.019	416.917	251.752	235.236	220.221	409.41	311.812	408.659	251.001	145.146	247.999	12.2628	257.758	341.842	272.022	341.092	238.239	325.326	287.038	324.575	256.257	330.581	274.275	330.581	248.749	326.827	281.031	327.578	223.975
494_Day3 21	315	353	314.874	357.259	245.19	352.948	347.201	355.103	281.109	354.385	329.96	353.667	217.891	350.075	363.724	354.385	214.299	259.558	343.609	265.305	319.184	383.121	291.885	207.833	274.644	379.529	340.736	375.218	292.603	123.782	278.236	16.023	306.253	312	318.466	309.845	283.983	291.167	334.988	291.885	304.816	299.069	321.339	299.787	295.477	296.914	328.523	295.477	258.121
494_Day3 22	322	559	321.362	564.277	217.111	516.707	372.982	554.156	258.609	544.034	345.654	560.229	200.917	502.536	384.115	543.022	208.002	402.334	357.8	407.395	332.496	595.654	298.083	361.848	261.646	568.326	358.812	577.435	301.119	268.731	262.658	73.3866	307.192	512.658	326.423	513.67	287.962	488.366	343.63	494.439	308.204	499.5	329.459	501.524	298.083	493.427	335.532	498.488	262.658
494_Day3 23	259	401	259.146	405.449	194.034	390.979	321.043	402.233	222.169	399.018	294.516	404.645	169.918	378.921	337.924	399.018	191.622	295.32	328.278	304.966	259.95	439.211	257.539	241.461	215.738	427.957	303.358	434.387	270.4	152.233	273.616	11.5579	253.519	360.433	267.989	359.629	231.815	336.317	284.87	341.944	251.912	344.355	271.204	346.767	242.265	341.14	278.439	344.355	232.619
494_Day3 24	298	314	299.962	317.682	230.625	333.09	363.136	328.468	266.064	321.534	333.861	316.911	185.941	350.81	383.167	340.024	166.68	265.293	316.911	245.263	323.075	383.167	230.625	181.318	259.13	382.397	359.284	364.677	212.905	96.5724	181.318	23.3829	273.768	266.834	289.176	267.605	240.64	246.033	303.044	239.099	268.375	254.508	289.947	252.967	251.426	252.196	300.733	246.804	194.415
494_Day3 25	280	332	280.333	336.167	216.167	350.333	332	352.833	248.667	337.833	307.833	342	188.667	358.667	346.167	362	185.333	264.5	325.333	264.5	279.5	399.5	264.5	190.333	226.167	394.5	317.833	387.833	264.5	102.833	268.667	20.3333	272	282	285.333	282.833	248.667	256.167	304.5	254.5	270.333	267	290.333	267	257.833	264.5	302.833	262.833	227
494_Day3 26	211.104	330.558	211.104	336.531	145.404	357.862	278.51	357.862	175.268	340.797	252.06	342.503	126.633	368.954	300.695	369.807	149.671	264.005	289.602	270.831	210.251	409.056	222.196	186.36	162.469	397.111	258.032	397.964	234.142	95.0631	234.995	16.5648	207.691	277.657	223.049	278.51	189.773	247.793	247.793	247.793	206.838	258.032	229.875	259.739	196.599	254.619	244.381	257.179	194.893
494_Day3 27	281	403	281.335	408.676	210.174	418.976	330.961	419.912	242.009	407.74	309.425	411.485	159.612	431.148	343.133	428.339	171.785	313.17	324.406	312.234	272.908	474.219	262.609	223.283	221.41	464.856	319.725	457.365	260.736	122.159	254.182	18.2266	270.099	340.324	283.208	344.069	238.264	309.425	308.489	311.298	271.036	326.279	291.635	327.215	253.245	320.661	303.807	321.597	226.092
494_Day3 28	277	279	279.086	283.524	206.601	311.63	347.133	297.577	241.364	291.66	316.068	285.003	196.985	321.246	361.926	308.672	191.808	231.749	329.382	220.654	296.837	338.257	249.5	160.003	242.103	338.997	338.257	330.121	241.364	74.2041	228.79	13.5533	259.855	233.228	276.127	232.488	229.53	200.683	296.837	194.766	256.157	219.914	277.606	216.956	235.447	216.216	294.618	211.038	219.914
494_Day3 29	235.5	268.167	236.167	270.167	176.167	297.5	317.5	287.5	205.5	279.5	280.833	271.5	162.167	305.5	337.5	299.5	166.833	220.167	300.833	211.5	247.5	324.833	219.5	149.5	200.833	323.5	292.167	313.5	218.167	72.1667	218.833	10.8333	225.5	224.833	238.167	224.167	198.167	200.167	265.5	195.5	221.5	210.833	241.5	208.833	208.167	207.5	256.833	203.5	195.5
494_Day3 30	304	292	307.432	299.656	213.341	322.984	357.976	318.318	255.332	305.099	335.425	303.543	186.903	336.203	374.306	331.537	176.016	256.887	318.318	230.449	317.54	371.195	239.78	174.461	252.222	362.642	354.865	354.865	219.562	94.3678	197.012	31.3818	279.438	246.001	294.212	246.001	245.223	229.671	309.764	222.673	273.217	233.559	294.212	231.226	256.11	232.781	304.321	228.116	198.567
494_Day3 31	198.867	327.032	199.658	331.779	152.981	342.854	276.399	340.481	172.76	334.152	239.215	330.987	131.62	362.633	306.462	348.392	133.202	260.576	289.057	257.411	205.987	395.07	201.24	192.538	160.892	383.994	256.62	382.411	201.24	97.6013	200.449	11.3671	188.582	279.563	201.24	279.563	165.639	254.247	240.006	253.456	186.209	267.696	206.779	266.905	173.551	262.158	224.975	258.994	183.044
494_Day3 32	267	333	268.671	336.746	213.115	351.613	334.398	339.093	239.719	340.658	301.534	334.398	191.988	368.045	353.96	345.353	172.427	266.323	321.096	250.674	285.103	392.301	235.807	193.553	238.154	388.389	324.226	377.434	222.505	100.439	209.985	16.7144	249.891	286.667	262.411	285.103	221.722	264.758	282.755	259.281	245.196	275.713	265.541	272.583	231.112	271.8	278.06	266.323	209.203
494_Day3 33	309	324	311.128	327.407	242.136	338.26	371.593	339.81	275.469	331.283	346.787	332.058	206.477	350.663	386.322	349.888	187.872	263.066	346.012	253.763	326.632	387.097	262.291	180.895	267.717	382.446	359.965	373.919	251.438	100.275	224.306	18.8798	290.973	276.244	308.802	277.019	260.74	250.663	321.205	242.911	287.872	263.841	308.027	262.291	270.818	260.74	321.981	256.089	228.957
494_Day3 34	330.022	337.69	332.322	341.524	251.034	356.095	383.702	343.058	293.212	345.359	357.629	337.69	227.261	361.463	403.641	346.126	211.923	275.574	350.727	257.936	346.126	399.04	277.107	199.653	286.31	395.205	379.101	380.635	253.334	115.297	214.224	17.138	316.218	293.212	327.721	293.212	280.175	273.273	339.224	264.071	309.316	280.942	327.721	279.408	291.678	280.175	337.69	272.506	237.23
494_Day3 35	305.606	334.483	308.081	336.959	228.048	351.81	370.787	357.586	269.302	341.909	343.559	342.734	184.319	371.612	392.239	373.262	180.193	283.328	332.833	268.477	324.582	412.041	250.325	199.995	248.675	402.965	365.012	393.889	232.173	108.411	209.071	33.3284	281.678	287.454	296.53	286.629	249.5	264.351	313.856	258.576	275.903	270.127	296.53	269.302	261.051	269.302	308.906	265.177	209.071
494_Day3 36	266.905	381.62	266.905	383.202	212.316	386.367	327.032	377.665	240.798	384.785	298.551	382.411	183.044	385.576	346.019	372.918	192.538	296.177	330.196	288.266	269.279	429.88	246.335	231.304	228.93	421.177	312	414.848	243.962	143.487	233.677	20.0696	255.829	342.854	266.114	341.272	229.721	323.867	289.057	309.627	249.5	330.196	267.696	329.405	240.798	326.24	281.146	319.911	223.392
494_Day3 37	326	324	327.955	327.955	237.711	346.654	392.996	347.467	284.866	332.833	364.541	335.272	206.004	356.411	406.817	355.598	213.321	271.045	349.094	257.224	336.898	392.996	275.923	189.744	271.858	391.37	375.11	379.988	260.476	110.882	229.581	27.9553	310.069	280.801	326.329	280.801	269.419	258.037	337.711	248.28	306.004	267.793	327.955	267.793	286.492	266.167	341.776	261.289	233.646
494_Day3 38	216.561	409.128	216.561	412.507	155.75	408.284	288.351	404.061	186.155	412.507	254.568	410.818	148.149	408.284	313.689	395.615	153.216	327.203	291.73	322.135	218.25	459.804	220.784	243.588	176.865	445.446	268.081	444.601	230.919	162.507	238.52	21.4595	214.027	372.811	226.696	368.588	181.932	346.628	248.655	335.649	206.426	360.142	226.696	357.608	191.223	355.919	242.743	347.473	195.446
494_Day3 39	347.92	306.253	349.356	309.845	271.052	325.649	398.207	317.029	307.69	315.592	376.655	312	239.442	334.988	418.322	328.523	219.328	251.655	363.724	230.822	363.724	363.006	285.42	175.506	306.971	370.19	393.178	348.638	269.615	90.0172	231.54	8.1207	324.931	258.121	338.58	259.558	286.138	232.259	347.92	224.356	318.466	245.19	338.58	244.471	298.351	243.035	351.512	236.569	245.19
494_Day3 40	256.336	442.859	256.336	446.766	170.398	454.578	318.836	457.508	215.32	446.766	288.562	449.695	139.148	463.367	343.25	472.156	148.914	343.25	317.859	340.32	258.289	528.797	241.688	244.617	186.023	512.195	312	508.289	249.5	136.219	243.641	14.1484	246.57	382.312	261.219	385.242	220.203	342.273	296.375	345.203	246.57	363.758	272.938	364.734	228.016	358.875	286.609	357.898	204.578
494_Day7 1	158	324	156.531	328.406	114.344	331.531	242.469	344.812	135.438	329.188	197.938	333.094	97.1562	337.781	259.656	354.969	113.562	244.031	258.875	261.219	158.875	366.688	179.969	179.188	126.062	363.562	211.219	372.938	187.781	96.375	212	12.7812	160.438	277.625	176.844	276.844	143.25	260.438	194.812	261.219	158.875	265.125	179.188	265.125	150.281	262.781	186.219	263.562	162.781
494_Day7 2	225.902	292.934	225.902	295.67	162.291	299.774	286.094	314.822	195.122	293.618	254.63	301.826	146.559	303.878	296.354	327.133	158.871	225.218	300.458	237.53	223.85	331.237	235.478	168.447	181.442	331.237	262.838	335.341	245.054	84.9993	256.682	15.9159	221.798	247.106	233.426	248.474	204.698	231.374	253.262	234.11	219.062	236.846	240.266	237.53	212.222	232.742	247.79	235.478	206.75
494_Day7 3	229.863	325.029	228.352	330.316	177.748	334.092	291.041	346.177	203.428	328.805	263.851	334.092	154.334	343.156	304.636	359.772	178.503	244.213	308.412	257.053	226.086	367.325	241.947	180.014	192.853	362.038	268.382	368.08	256.298	93.9109	266.872	18.3822	226.841	272.159	241.192	272.914	210.225	254.032	260.829	252.521	226.086	260.074	244.213	260.074	219.288	256.298	252.521	257.053	226.841
494_Day7 4	237.069	481.084	236.148	486.609	174.454	471.876	303.367	473.717	202.999	478.321	269.297	479.242	156.038	457.143	328.229	452.539	164.325	342.962	308.892	346.646	239.832	516.995	231.544	293.238	197.474	507.787	289.555	506.866	227.861	194.712	226.94	6.8665	228.782	430.439	243.515	431.36	210.366	410.181	258.248	409.261	226.019	415.706	247.198	416.627	219.574	412.944	252.723	412.944	205.762
494_Day7 5	267	278	266.765	281.268	210.135	288.174	324.086	297.842	238.45	281.959	296.461	285.412	185.274	297.152	336.517	310.964	188.036	213.588	328.229	217.041	269.528	319.251	260.55	152.124	232.235	316.489	304.749	319.251	259.859	78.2293	264.693	9.1685	262.622	232.925	274.362	232.925	241.903	216.351	293.699	216.351	259.859	219.804	278.505	221.185	250.881	217.732	286.793	219.804	232.235
494_Day7 6	242	312	241.073	315.511	170.848	321.129	301.466	331.663	203.854	316.916	276.185	321.832	146.972	323.938	319.022	345.708	172.955	236.157	315.511	241.775	235.455	356.944	250.905	176.466	189.107	355.539	279.697	357.646	261.438	95.0056	268.461	17.0562	240.371	267.056	253.714	266.354	220.708	245.989	269.865	248.798	238.966	253.714	257.927	254.416	231.242	250.905	264.949	251.607	226.326
494_Day7 7	315	278	316.027	281.713	254.402	290.116	362.245	292.917	288.015	283.113	340.536	283.814	215.186	304.822	380.452	301.321	215.186	218.688	346.839	210.284	322.329	334.934	277.511	150.06	276.811	325.13	354.542	321.629	275.41	77.9314	265.606	12.105	298.52	236.895	313.226	234.794	270.508	210.985	327.231	208.884	296.419	222.889	314.626	221.489	279.612	219.388	324.43	216.587	243.898
494_Day7 8	227	282	225.872	287.61	161.848	297.518	292.945	315.049	196.909	284.561	264.744	295.994	132.122	307.427	308.189	328.768	161.085	223.585	304.378	232.732	215.963	343.25	242.64	152.701	179.378	329.531	262.457	340.201	253.311	78.7683	260.171	20.0793	225.872	234.256	239.591	234.256	205.293	210.628	265.506	215.963	223.585	219.774	243.402	220.537	209.866	216.726	257.122	218.25	213.677
494_Day7 9	190.762	291.361	190.762	295.087	138.6	293.224	241.062	298.192	167.165	292.603	219.948	295.708	116.245	296.95	258.449	302.539	130.527	215.601	240.441	219.327	190.141	327.999	188.899	159.713	152.882	325.515	228.021	323.031	190.141	93.8892	188.278	11.9196	185.173	252.86	194.488	253.481	164.06	231.126	216.844	233.61	183.931	244.788	199.456	243.546	173.996	239.199	210.013	238.578	164.681
494_Day7 10	286	313	283.997	318.069	196.263	326.587	366.621	353.844	239.704	317.217	332.549	330.846	169.006	341.067	381.953	368.325	199.67	242.26	378.546	260.999	263.555	386.212	295.071	173.265	214.151	368.325	324.883	384.509	306.144	82.9753	309.551	16.5358	282.294	264.406	298.478	264.406	255.888	233.742	334.253	238.001	279.738	247.37	306.144	249.926	263.555	242.26	324.031	246.519	257.592
494_Day7 11	288	400	288.667	403.667	200.333	407.833	365.333	396.167	243.667	402	331.167	397.833	179.5	407.833	378.667	396.167	187.833	295.333	356.167	297	292	445.333	272.833	227.833	234.5	441.167	348.667	433.667	269.5	122	241.167	13.6667	277	342.833	292.833	342.833	248.667	323.667	314.5	318.667	272.833	330.333	297.833	327	259.5	327.833	307.833	322.833	238.667
494_Day7 12	240	285	240.455	292.554	181.121	309.92	328.009	317.156	201.381	294.001	280.976	291.83	171.714	323.668	340.31	330.18	173.161	232.496	318.603	231.772	244.073	338.14	231.772	157.966	202.105	331.627	291.106	333.798	233.943	82.7127	237.561	24.8256	228.154	239.732	242.626	238.284	207.17	221.642	260.716	219.471	224.536	225.983	246.244	223.813	216.577	223.813	254.203	221.642	204.276
494_Day7 13	218	324	217.545	328.823	167.921	337.094	305.515	340.101	189.726	329.575	259.65	328.071	158.899	350.628	315.289	352.884	157.395	252.132	304.011	244.613	216.041	368.673	213.786	187.47	184.462	364.162	268.673	365.665	221.304	97.2444	225.816	19.8008	208.523	276.192	221.304	273.936	186.718	257.395	240.101	254.387	202.507	261.154	224.312	260.402	193.485	257.395	232.583	257.395	196.493
494_Day7 14	272	305	274.127	313.679	194.276	327.112	342.037	329.351	230.097	313.679	306.963	314.425	177.858	337.56	353.231	342.037	185.321	242.784	339.052	245.022	279.351	353.978	265.172	180.843	227.112	354.724	316.664	349.5	268.157	94.2761	270.396	25.6194	259.202	257.709	275.619	258.455	243.53	242.037	295.022	239.798	259.202	245.769	279.351	245.022	251.739	242.037	286.067	241.291	235.321
494_Day7 15	275	434	275.915	439.123	163.651	454.217	331.575	432.519	220.255	444.783	304.217	433.462	141.009	462.708	348.557	434.406	132.519	343.84	305.16	317.425	284.406	480.632	225.915	242.896	211.764	489.123	321.198	464.594	201.387	135.349	109.877	17.4245	255.16	371.198	274.972	371.198	224.972	352.33	297.613	344.783	253.274	358.934	281.575	354.217	241.953	356.104	290.066	348.557	186.292
494_Day7 16	265	317	264.823	320.468	199.5	331.758	314.823	336.597	231.758	322.081	293.855	324.5	189.016	354.339	324.5	355.952	186.597	257.565	318.048	250.306	259.177	369.661	262.403	180.952	222.081	363.21	297.081	364.823	265.629	91.4355	277.726	18.8548	259.177	263.21	271.274	266.435	243.048	247.081	291.435	247.081	259.984	251.113	277.726	252.726	252.726	248.694	284.177	249.5	234.984
494_Day7 17	254	358	253.183	362.839	194.263	362.839	306.374	368.567	220.449	361.202	278.551	362.02	173.804	373.477	323.559	382.479	183.624	279.369	320.286	282.642	254.001	412.757	252.364	217.176	213.903	397.209	289.189	398.845	255.637	112.43	249.909	20.7766	246.636	304.737	260.548	306.374	231.088	288.371	279.369	286.734	245.817	293.281	264.639	292.462	238.452	290.007	272.004	289.189	226.996
494_Day7 18	293	337	292.242	340.629	219.661	350.307	342.242	349.5	256.758	342.242	319.661	340.629	197.081	367.242	354.339	364.823	196.274	268.048	334.177	261.597	297.081	387.403	277.726	199.5	242.242	386.597	329.339	376.919	278.532	105.145	250.306	24.5	284.177	284.984	297.081	289.016	265.629	268.048	318.855	268.855	284.177	270.468	303.532	272.081	275.307	269.661	310.79	270.468	243.048
494_Day7 19	277.981	304.88	277.19	307.253	218.646	323.076	330.987	319.12	244.753	311.209	307.253	307.253	203.614	343.646	348.392	336.525	192.538	248.709	322.285	236.051	288.266	364.215	261.367	169.595	242.38	353.93	318.329	347.601	260.576	88.1076	240.798	13.7405	271.652	255.038	284.31	255.829	251.873	236.842	303.298	234.468	270.07	240.798	289.057	240.006	261.367	240.006	294.595	237.633	230.513
494_Day7 20	258	422	258.822	426.619	191.873	407.127	305.432	419.839	225.771	418.991	285.941	425.771	174.076	395.263	326.619	405.432	185.093	313.907	322.381	318.991	261.364	469.839	258.822	255.432	217.297	452.042	301.195	451.195	257.975	163.907	259.67	4.5847	256.28	373.229	266.449	374.924	238.483	356.28	289.33	355.432	254.585	363.059	273.229	363.907	249.5	357.975	282.551	359.67	235.941
494_Day7 21	210	328	210.262	331.339	151.966	339.56	276.779	346.286	181.114	329.096	245.389	335.075	143.745	355.255	289.485	364.971	165.419	256.6	292.475	264.074	204.283	379.918	222.22	196.809	169.904	373.192	249.874	377.676	233.431	101.892	248.379	21.9215	208.02	282.011	217.736	281.264	187.841	260.337	239.41	260.337	205.031	264.821	223.715	265.569	197.557	262.579	231.936	262.579	205.031
494_Day7 22	185	361	185.995	365.256	144.195	359.629	270.4	365.256	163.487	360.433	224.58	369.275	124.902	360.433	291.301	357.217	157.056	271.204	280.851	285.674	180.368	415.095	210.915	202.072	151.429	398.214	236.638	401.429	218.953	116.059	248.696	5.127	182.78	314.613	196.445	317.828	170.722	297.731	217.346	297.731	181.976	301.751	202.072	301.751	175.545	299.339	209.307	300.143	194.838
494_Day7 23	288	289	288.599	292.549	201.712	328.884	348.631	320.985	242.786	302.817	324.144	300.448	189.863	338.363	358.9	336.783	208.821	240.416	335.993	229.358	290.179	340.732	277.541	170.906	238.837	342.312	327.304	339.152	277.541	80.8586	268.852	18.4573	279.911	239.626	293.339	240.416	261.743	223.039	313.876	221.459	279.121	224.619	301.238	223.829	270.432	223.829	307.557	223.039	244.366
494_Day7 24	307	324	306.374	329.287	226.178	347.291	351.382	345.654	267.912	330.106	331.742	330.924	205.719	362.02	364.476	360.384	205.719	254.819	336.652	250.727	307.192	377.569	289.189	193.444	259.729	376.75	336.652	369.385	284.279	100.973	251.546	24.8682	299.827	272.004	313.739	273.641	278.551	257.274	328.469	254.819	296.554	258.092	319.467	257.274	287.552	257.274	323.559	256.456	251.546
494_Day7 25	279	327	277.701	331.055	196.909	347.823	324.195	345.537	240.354	334.104	305.14	334.866	182.427	353.159	328.006	353.921	186.238	248.738	329.531	250.262	279.226	374.5	266.268	187.762	228.921	372.213	308.951	369.927	268.555	101.634	256.36	16.2683	271.604	276.939	284.561	278.463	252.549	260.933	303.616	257.884	270.079	265.506	289.896	265.506	262.457	262.457	296.756	261.695	238.829
494_Day7 26	202.446	346.472	201.628	351.382	165.621	350.564	265.457	361.202	183.624	348.109	232.724	351.382	143.526	365.294	279.369	375.114	159.893	271.186	289.189	274.459	200.809	394.754	220.449	206.538	171.349	382.479	240.907	384.934	231.088	106.701	248.273	14.2299	202.446	296.554	214.721	298.191	182.806	277.732	234.361	278.551	201.628	284.279	217.994	284.279	193.444	280.187	226.178	281.006	205.719
494_Day7 27	307	359	309.451	368.179	208.309	384.492	366.547	365.732	261.327	371.441	337.999	360.838	191.996	395.095	377.151	368.994	178.13	296.401	329.843	273.562	316.792	408.146	252.355	208.309	251.539	409.777	349.418	395.095	245.014	119.402	200.153	23.9698	284.166	311.898	298.848	311.082	254.802	293.138	316.792	286.613	280.087	297.216	301.295	295.585	266.221	296.401	309.451	289.875	209.94
494_Day7 28	149	379	149.5	386.5	107.5	383.5	228.5	394.5	126.5	382.5	188.5	388.5	92.5	388.5	248.5	396.5	121.5	291.5	250.5	301.5	147.5	434.5	186.5	218.5	117.5	420.5	201.5	428.5	196.5	135.5	220.5	21.5	152.5	331.5	163.5	331.5	135.5	312.5	186.5	311.5	151.5	319.5	168.5	319.5	143.5	316.5	178.5	314.5	170.5
494_Day7 29	230.5	264.5	230.5	267.5	168.5	292.5	311.5	289.5	194.5	273.5	273.5	272.5	152.5	306.5	327.5	307.5	175.5	219.5	314.5	217.5	236.5	338.5	242.5	147.5	195.5	334.5	290.5	327.5	249.5	70.5	249.5	16.5	224.5	216.5	238.5	219.5	205.5	201.5	266.5	196.5	225.5	208.5	245.5	208.5	216.5	205.5	259.5	203.5	225.5
494_Day7 30	274	266	274.169	269.014	212.313	288.896	344.861	289.632	239.559	273.432	313.197	275.641	190.958	304.36	360.325	309.515	207.895	216.731	327.924	208.631	280.796	322.769	267.541	146.039	234.404	322.033	323.506	315.406	266.068	67.9831	262.387	13.4912	263.859	220.413	280.06	220.413	244.714	205.686	297.733	202.004	260.914	207.158	283.741	205.686	254.286	204.949	291.105	204.213	244.714
494_Day7 31	274	282	274.427	285.424	215.042	300.087	340.409	305.219	244.368	289.823	305.952	289.089	195.981	313.283	352.872	314.016	198.18	230.438	321.348	224.573	275.16	328.679	265.629	163.723	238.503	324.28	312.55	325.746	261.23	83.0777	251.699	21.4941	262.697	239.236	276.626	240.702	245.834	226.04	291.289	222.374	261.23	226.773	279.559	226.773	253.166	225.306	285.424	223.84	242.169
494_Day7 32	289	312	290.308	316.457	224.54	336.267	361.624	333.098	253.858	318.834	323.589	316.457	207.107	359.246	373.51	347.361	194.429	252.273	336.267	241.18	294.27	360.039	264.159	180.166	249.896	360.831	341.814	360.039	256.235	90.6252	229.294	17.725	275.253	262.575	290.308	262.575	251.481	246.727	305.364	243.557	271.291	249.896	291.893	249.104	261.782	249.104	299.817	248.311	239.595
494_Day7 33	203	362	202.943	366.48	162.254	370.392	286.667	361.002	181.034	366.48	240.502	361.785	146.605	377.434	300.752	361.002	163.819	271.8	296.84	274.148	203.725	402.473	210.768	205.29	176.339	399.344	260.063	393.866	215.462	119.218	225.635	17.4969	196.683	314.837	210.768	317.184	181.034	296.84	229.547	292.145	194.336	302.317	213.898	301.534	186.511	299.187	221.722	297.622	194.336
494_Day7 34	232	350	233.396	353.795	187.383	362.23	307.782	353.028	207.322	355.328	272.506	349.193	169.745	374.5	326.954	362.997	176.647	276.341	311.617	267.905	238.764	397.506	228.794	201.954	201.187	392.905	290.911	388.304	228.028	114.531	225.727	24.0399	222.66	302.414	237.23	302.414	203.488	288.61	255.635	282.476	219.592	290.911	239.531	289.377	211.923	288.61	247.966	286.31	208.856
494_Day7 35	199.339	372.694	200.142	376.707	164.026	375.904	282.004	371.892	181.683	374.299	239.468	372.694	141.555	382.325	302.068	368.681	156.001	288.425	292.437	286.82	204.958	416.033	207.365	221.811	174.46	405.599	253.112	404.797	214.588	128.714	230.64	26.7873	188.103	325.343	203.352	326.145	172.855	307.686	223.417	303.673	186.498	313.304	206.563	312.502	179.275	310.897	214.588	309.291	192.919
494_Day7 36	171.069	290.116	171.069	294.318	133.254	301.321	255.803	304.822	149.36	295.018	208.884	293.618	117.847	316.027	274.71	313.226	144.458	224.29	276.111	230.592	173.87	329.332	200.48	161.265	147.959	323.73	219.388	326.531	219.388	80.0322	245.999	8.6036	169.668	243.197	182.273	245.999	154.962	229.192	203.281	227.091	167.567	232.693	185.774	232.693	161.265	231.293	196.279	230.592	191.377
494_Day7 37	252	307	252.814	310.988	191.694	322.033	319.088	330.87	220.413	309.515	285.214	313.197	178.44	341.915	330.133	345.597	184.331	241.032	312.46	241.032	258.705	353.697	252.077	171.812	215.995	347.806	296.26	351.488	257.232	85.6561	253.55	19.3822	243.241	256.496	259.441	260.178	221.149	239.559	279.323	239.559	241.032	243.977	263.859	244.714	231.459	241.032	271.223	243.241	232.195
494_Day7 38	212	271	211.488	274.354	162.512	299.208	289.705	290.436	181.518	281.664	250.231	275.816	161.781	313.827	302.132	304.325	169.091	215.874	297.746	216.605	209.295	313.827	216.605	158.857	178.594	312.365	254.617	310.173	229.763	77.7164	250.231	19.2368	205.64	229.763	218.067	228.301	190.29	212.219	239.266	209.295	203.447	214.412	220.991	213.681	197.599	212.95	229.763	211.488	206.371
494_Day7 39	237.168	342.549	237.916	345.539	172.893	344.791	299.948	350.771	202.041	343.297	268.558	345.539	154.956	347.034	314.896	356.002	161.682	252.116	308.17	254.358	237.916	386.645	237.168	198.304	191.578	375.434	277.527	376.929	238.663	102.639	236.421	10.7108	232.684	296.959	246.137	296.959	212.505	276.779	266.316	278.274	230.442	281.264	250.621	281.264	222.22	279.022	258.842	279.022	210.262
494_Day7 40	302	277	303.941	280.302	229.443	291.047	355.517	288.898	263.11	286.749	329.729	280.302	215.832	298.927	371.993	301.792	211.534	232.308	339.042	218.698	311.821	314.686	276.004	166.405	265.259	313.254	342.623	311.821	260.961	85.4599	263.827	20.99	286.033	240.904	299.643	240.188	266.692	226.577	315.403	222.279	282.451	230.159	302.509	228.01	275.288	228.01	309.672	225.145	245.202
494_Day7 41	208	343	206.663	346.41	156.803	342.899	265.652	356.242	181.382	343.601	235.455	347.815	139.247	346.41	279.697	361.86	151.185	247.393	286.017	263.545	203.854	381.522	219.303	200.343	170.848	373.798	243.882	378.714	227.028	115.371	232.646	19.1629	204.556	299.36	216.494	300.062	188.405	281.101	234.753	281.803	201.045	286.017	221.41	286.017	194.725	283.208	227.73	283.208	199.64
494_Day7 42	292	455	291.72	459.652	216.768	445.42	337.261	454.908	250.923	452.062	317.337	457.754	202.536	437.83	355.288	448.267	201.587	346.748	348.646	349.595	296.464	503.295	286.976	282.233	244.282	486.217	323.978	485.269	286.976	188.305	268.001	31.7581	284.13	409.367	299.31	410.316	267.052	390.392	317.337	392.289	285.079	397.982	305.003	399.88	277.489	394.187	311.644	397.982	259.462
494_Day7 43	331	341	331.268	344.57	253.804	352.395	361.785	345.353	290.58	346.135	346.135	343.788	227.982	358.655	380.564	352.395	224.852	266.323	359.437	264.758	329.703	386.041	299.187	192.771	280.408	385.259	360.22	378.999	298.404	110.611	289.015	16.7144	317.966	294.492	334.398	294.492	299.187	279.625	348.483	274.93	316.401	283.538	338.311	281.973	307.794	281.19	345.353	278.06	266.323
494_Day7 44	261	338	262.037	345.37	201.565	346.845	329.884	343.895	228.114	344.633	293.01	340.208	180.179	354.22	346.845	351.27	184.603	263.512	328.409	257.612	266.462	382.243	248.762	194.19	223.689	377.819	305.547	371.181	248.762	109.382	244.338	17.9366	249.5	294.485	262.774	293.01	224.426	274.574	282.686	268.674	244.338	281.211	265.724	277.524	235.488	277.524	275.311	273.836	227.376
494_Day7 45	269	306	268.551	309.764	195.457	329.982	338.536	332.315	230.449	315.208	305.099	315.208	168.24	343.979	357.198	344.757	165.13	252.999	303.543	241.335	284.103	358.753	228.893	180.682	228.116	360.309	321.428	354.088	209.453	82.7037	173.684	12.7193	251.444	259.998	265.441	259.998	225.005	244.446	279.438	240.558	245.223	247.556	266.996	246.778	235.892	245.223	273.217	242.113	193.901
494_Day7 46	283	349	282.142	354.339	219.162	355.875	338.978	351.267	250.652	354.339	310.56	349.73	201.497	356.643	356.643	349.73	198.425	279.07	328.993	272.157	285.214	394.277	259.869	209.177	243.74	386.597	325.153	380.452	254.492	122.388	228.379	21.0054	271.389	310.56	284.446	311.328	248.348	295.967	300.575	290.591	267.549	298.271	285.982	296.735	256.796	297.503	294.431	294.431	233.755
494_Day7 47	330	284	331.89	288.043	262.583	307.138	384.931	304.309	295.115	290.165	360.179	290.872	247.732	320.575	396.247	317.039	228.637	235.002	353.107	222.98	341.791	329.769	288.043	164.281	295.115	328.354	373.616	326.94	266.12	90.7306	217.322	24.2525	312.088	242.074	326.233	244.196	287.336	227.223	336.841	224.394	307.845	230.759	327.647	230.759	298.651	229.344	332.598	227.93	258.34
494_Day7 48	196	255	194.136	258.097	145.305	286.983	278.73	284.92	165.937	264.287	236.089	264.287	150.119	305.552	292.485	297.987	171.44	193.448	298.675	205.14	185.195	301.426	218.895	139.803	163.874	297.299	240.903	301.426	242.279	59.3349	252.595	9.8164	193.448	209.266	207.203	210.642	176.254	190.697	230.587	189.321	190.009	196.887	212.017	194.823	184.507	192.76	221.646	192.072	212.017
494_Day7 49	272	325	273.432	329.397	218.204	337.497	343.388	338.97	243.977	330.133	310.251	328.661	192.431	350.752	359.588	352.225	182.858	263.859	336.761	251.341	284.478	371.37	254.286	188.749	238.086	365.479	322.769	364.007	251.341	99.6473	234.404	15.7003	260.178	278.587	275.641	277.114	235.877	259.441	293.314	255.023	256.496	264.596	277.851	263.123	248.395	260.914	285.951	259.441	226.304
494_Day1 1	283	429	281.504	435.493	208.22	439.203	319.537	428.999	238.832	436.42	302.839	430.854	180.391	441.058	335.307	426.216	197.088	329.741	339.018	324.175	277.793	483.73	283.359	256.457	229.556	480.947	309.333	463.322	287.07	156.272	281.504	19.9082	275.938	379.834	287.997	380.762	259.24	358.498	304.695	355.715	273.155	363.136	292.635	362.209	265.734	360.353	300.057	359.426	251.819
494_Day1 2	324	416	323.621	421.611	249.919	419.098	342.884	411.56	283.42	422.448	334.508	414.073	225.631	411.56	352.096	404.86	232.331	310.22	360.471	310.22	308.545	453.436	315.245	256.619	266.669	452.599	331.158	438.361	324.458	175.379	295.145	14.5754	322.783	364.659	334.508	362.984	300.17	348.746	344.559	343.721	318.596	352.934	335.346	352.096	309.383	352.934	339.534	346.234	281.745
494_Day1 3	241	427	240.793	432.336	182.75	431.507	293.861	419.069	207.626	433.165	268.157	428.19	154.558	419.069	309.616	409.948	176.946	327.858	316.25	322.883	243.281	459.699	254.89	266.498	207.626	460.528	278.936	446.432	258.207	202.651	277.278	22.7172	239.135	389.218	249.085	387.56	220.064	372.634	269.815	363.513	236.648	375.122	252.402	372.634	228.356	373.464	260.694	368.488	231.673
494_Day1 4	234.394	364.304	234.394	367.325	162.642	371.101	291.041	356.751	197.385	370.346	263.095	365.059	145.27	367.325	317.476	355.24	164.908	276.69	306.902	274.425	229.863	408.865	244.968	207.959	189.832	402.823	270.648	389.983	253.276	149.047	253.276	13.8504	229.863	327.295	244.213	324.273	204.938	304.636	271.403	295.572	227.597	313.699	247.989	311.433	215.512	312.189	260.829	304.636	217.023
494_Day1 5	228	411	227.63	415.452	173.6	414.594	285.949	411.164	195.898	413.737	258.505	416.31	141.009	405.16	308.248	406.876	173.6	299.671	312.536	305.675	228.488	454.046	255.075	246.498	189.894	447.184	261.936	441.181	261.078	158.162	274.8	14.9374	229.346	369.14	240.495	369.997	212.193	348.557	260.22	348.557	228.488	353.702	246.498	353.702	219.912	350.272	254.217	351.13	232.776
494_Day1 6	223.276	342.857	223.276	345.654	181.318	340.759	261.038	346.353	199.5	342.157	242.857	344.955	150.549	337.262	282.717	339.36	147.052	258.941	284.815	265.234	226.773	373.626	212.087	213.486	198.801	365.934	254.045	370.129	212.087	135.864	221.878	5.7937	217.682	307.892	226.073	306.493	195.304	291.108	244.255	289.71	212.087	296.703	228.871	295.304	205.094	291.808	236.563	291.808	181.318
494_Day1 7	215	311	214.508	315.689	109.112	358.691	276.903	338.454	157.173	330.023	251.608	319.905	89.7192	372.181	290.394	356.161	127.662	254.137	293.766	249.078	218.724	375.554	223.783	171.507	152.114	381.456	253.294	361.22	227.999	91.4056	233.058	11.3044	211.136	258.353	227.999	258.353	188.37	243.176	254.137	236.431	211.136	238.96	235.588	238.117	197.645	238.96	244.863	235.588	188.37
494_Day1 8	189	309	187.419	313.258	104.366	334.231	256.211	337.587	143.795	314.097	225.171	318.292	73.3255	353.527	269.634	359.399	135.406	237.755	280.54	251.178	186.581	366.111	214.265	169.802	131.211	368.627	230.205	366.111	223.493	91.7819	236.916	12.9228	189.936	251.178	206.715	251.178	164.768	234.399	231.882	231.044	187.419	234.399	211.748	235.238	175.674	233.56	221.815	231.883	188.258
494_Day1 9	294	423	293.945	427.278	218.944	433.759	327.278	418.945	254.13	430.981	313.389	422.648	190.241	427.278	344.87	413.389	201.352	318.019	343.019	308.759	289.315	474.5	286.537	248.574	241.167	470.796	318.945	454.13	285.611	176.352	275.426	22.6481	287.463	378.204	297.648	375.426	265.241	356.907	314.315	350.426	284.685	361.537	302.278	359.685	271.722	360.611	309.685	355.981	251.352
494_Day1 10	302	412	303.848	416.684	205.504	444.635	357.678	431.177	250.018	426.001	335.939	420.825	189.976	459.127	375.276	447.74	181.695	316.27	336.974	306.953	314.2	468.444	260.37	200.328	254.158	480.866	345.256	457.057	251.053	118.548	231.384	17.0983	283.144	331.798	301.777	333.868	252.088	303.848	316.27	304.883	277.968	312.129	304.883	312.129	265.546	309.024	310.059	309.024	221.032
494_Day1 11	267.514	355.387	267.514	358.902	169.096	368.568	322.874	363.296	215.669	363.296	298.27	356.266	135.704	376.477	335.177	369.447	189.307	284.21	329.026	285.967	267.514	413.384	271.908	204.245	202.488	408.99	302.663	395.809	279.816	115.493	249.939	18.8322	257.848	298.27	274.544	300.906	245.546	282.452	301.785	283.331	265.757	284.21	288.604	285.089	256.091	282.452	295.634	285.089	228.85
494_Day1 12	242.383	398.077	243.272	401.635	156.973	415.87	285.977	396.297	194.34	410.532	265.514	398.077	128.504	422.988	301.101	395.408	132.952	310.888	309.998	296.653	243.272	447.899	237.044	239.714	187.222	453.237	269.073	429.215	237.934	154.304	228.148	9.2865	230.817	350.034	246.831	348.254	208.575	335.799	269.963	325.123	230.817	337.578	253.059	336.689	220.141	335.799	263.735	331.351	195.23
494_Day1 13	222	340	223.301	344.083	155.805	376.942	298.789	386.711	188.665	351.187	271.258	358.292	136.267	390.264	313.887	404.473	154.917	274.811	293.461	274.811	222.413	395.592	217.972	178.896	179.784	398.257	261.489	400.033	217.084	74.1004	220.637	17.262	211.756	276.587	227.742	275.699	190.441	256.161	247.28	249.944	207.315	258.825	228.63	257.049	197.546	256.161	239.287	254.385	193.994
494_Day1 14	393.801	465.493	396.559	470.088	302.809	463.654	435.162	452.625	348.765	468.25	416.779	462.735	281.669	461.816	440.676	448.029	250.419	347.846	388.287	339.574	407.588	506.853	318.434	262.368	347.846	506.853	423.213	488.471	306.485	146.559	221.927	14.2059	369.904	403.912	382.772	401.154	342.331	383.691	389.206	374.5	362.551	388.287	381.853	383.691	352.441	385.529	385.529	379.096	273.397
494_Day1 15	238	359	238.416	362.39	176.019	363.211	345.149	382.915	203.113	361.569	290.14	370.6	153.851	368.137	364.032	393.589	157.136	270.436	341.865	286.856	240.058	407.546	232.669	219.533	200.649	396.873	299.993	406.725	238.416	111.159	258.942	29.8777	226.922	311.487	244.163	310.666	205.576	295.067	264.689	294.245	222.817	299.172	249.089	299.172	213.786	295.887	257.3	296.709	203.113
494_Day1 16	177.369	356.877	176.549	363.434	129.008	367.533	297.861	378.188	148.68	360.975	237.205	369.172	114.254	378.188	324.09	392.943	139.664	276.549	315.074	286.385	179.828	405.238	207.697	198.68	144.582	398.68	246.221	405.238	229.828	107.697	288.025	15.0738	169.992	309.336	188.025	309.336	152.779	289.664	215.074	288.844	166.713	296.221	189.664	296.221	159.336	291.303	201.959	292.943	192.123
494_Day1 17	131	306	130.025	310.964	103.782	307.511	231.544	330.301	115.522	307.511	190.798	320.633	90.6602	310.274	250.191	338.588	103.782	236.378	238.45	252.953	139.003	343.423	145.218	183.892	111.378	331.682	194.251	351.019	150.053	96.8757	181.82	19.5276	128.644	266.765	145.909	268.146	115.522	250.191	163.174	252.262	127.953	256.406	145.909	256.406	121.047	252.953	155.577	254.334	134.859
494_Day1 18	327	355	330.571	359.228	258.173	363.753	376.574	362.999	284.568	361.491	353.95	359.983	238.565	368.278	389.394	366.77	211.416	265.714	351.687	263.452	341.129	397.69	270.239	193.316	291.355	394.673	370.541	390.149	251.385	97.5392	204.628	12.3205	306.438	299.651	321.521	298.897	279.289	279.289	333.587	275.518	301.913	286.076	323.029	285.322	292.863	282.305	328.308	280.797	231.778
494_Day1 19	158	314	157.97	318.489	125.866	312.341	251.549	326.686	139.527	313.708	206.467	323.271	112.205	308.926	266.577	326.686	124.5	234.473	251.549	242.669	167.533	349.227	162.068	189.391	140.893	338.298	218.762	349.91	166.85	112.205	198.954	9.7459	152.506	272.041	166.85	274.773	138.161	259.746	184.609	258.38	149.773	263.844	168.899	263.844	144.309	260.429	177.779	261.795	151.822
494_Day1 20	301	517	301.002	522.032	176.539	518.813	338.556	514.521	239.843	524.178	322.461	518.813	135.766	509.157	352.504	505.938	146.496	396.496	328.899	370.745	291.346	576.753	251.646	291.346	215.165	574.607	325.68	548.856	255.938	192.633	235.552	14.5215	285.981	455.509	305.294	454.436	236.625	409.371	333.191	413.663	285.981	439.414	312.805	438.341	268.813	437.268	326.753	426.539	201.217
494_Day1 21	334	291	334.264	294.922	241.274	307.798	367.168	305.652	289.915	295.637	354.293	296.353	216.238	312.805	384.336	318.527	219.099	231.26	351.431	216.238	322.819	361.446	294.922	154.006	269.171	346.424	355.008	342.848	294.207	80.3298	287.054	15.2368	320.673	238.413	338.556	239.843	289.915	218.384	349.285	208.37	319.958	226.252	339.986	228.398	304.936	222.676	349.285	222.676	258.441
494_Day1 22	211	297	210.694	300.993	150.993	314.425	274.127	315.918	179.351	302.485	242.037	304.724	132.336	323.381	288.306	324.127	156.963	237.56	289.798	242.784	207.709	347.261	228.605	172.634	165.172	342.784	249.5	344.276	244.276	89.7985	255.47	21.8881	206.963	250.246	218.157	252.485	188.306	230.843	249.5	232.336	206.216	239.052	227.112	237.56	197.261	236.813	242.037	235.321	206.216
494_Day1 23	256	260	256.663	263.11	190.044	290.331	332.594	293.196	220.13	268.841	298.927	271.706	175.001	307.523	345.488	307.523	187.895	210.818	314.686	204.371	260.961	318.268	251.649	147.781	217.981	319.701	302.509	316.119	249.5	71.1332	246.635	23.139	247.351	210.102	261.678	210.818	218.698	187.895	291.047	184.314	248.067	198.64	266.692	196.491	230.875	196.491	281.735	191.477	222.279
494_Day1 24	331	422	331.603	431.234	237.507	431.234	365.736	423.854	284.555	427.544	349.131	423.854	205.22	432.157	386.954	423.854	201.53	326.991	360.201	315.921	326.991	486.585	288.245	238.43	266.105	477.36	364.814	467.212	286.4	139.721	265.183	25.3303	311.308	364.814	324.223	366.659	282.71	336.216	347.286	338.061	308.541	351.899	332.526	350.976	293.781	347.286	340.828	344.519	251.345
498_PreOp 1	251	470	252.005	482.466	187.877	459.42	326.153	452.406	220.943	470.442	291.083	468.438	164.831	446.394	352.205	434.37	162.827	314.129	330.161	322.145	257.015	528.558	234.971	216.935	200.903	508.518	321.143	502.506	236.975	72.6463	253.007	12.5261	227.957	376.253	250.001	376.253	202.907	336.173	270.041	335.171	223.949	357.216	252.005	358.217	213.929	351.203	266.033	351.203	210.923
498_PreOp 2	348	445	353.942	460.748	228.233	467.364	417.269	399.311	286.835	469.254	391.75	429.557	192.317	457.912	433.337	370.01	174.358	293.451	380.407	269.821	363.394	525.965	264.15	178.139	276.438	523.13	411.598	466.419	241.466	51.4849	216.891	4.2259	300.067	347.326	330.313	343.545	251.863	300.067	344.49	292.506	286.835	326.532	330.313	323.697	266.041	321.806	341.655	312.354	221.617
498_PreOp 3	292	455	296.601	472.585	217.927	466.374	348.361	459.127	250.018	462.233	319.376	460.163	186.871	461.198	378.382	449.81	171.343	323.517	341.115	323.517	312.129	530.556	254.158	212.75	240.701	523.309	354.572	509.852	244.842	69.8934	227.243	9.852	267.616	364.924	286.25	363.889	231.384	324.552	306.953	325.587	258.299	343.185	285.214	343.185	243.806	341.115	300.742	340.08	218.962
498_PreOp 4	298	482	303.848	499.5	217.837	486.267	360.559	471.145	260.37	492.884	332.203	482.487	188.536	477.761	381.353	456.967	188.536	316.135	363.394	315.19	303.848	549.595	266.041	205.549	240.521	535.417	355.833	523.13	258.479	57.156	249.027	4.2259	272.657	385.133	298.177	382.298	237.685	337.874	316.135	331.258	266.986	367.175	297.232	365.284	247.137	362.449	312.354	359.613	234.85
498_PreOp 5	166	483	167.439	495.683	126.408	489.004	292.439	444.156	148.355	488.05	227.553	473.737	113.05	485.187	312.477	430.798	119.729	326.79	299.118	340.149	184.614	557.706	191.294	238.05	146.447	534.805	261.905	513.813	185.569	101.599	223.737	8.0878	147.401	395.492	168.393	400.263	125.454	362.095	203.698	355.416	141.676	379.271	175.072	378.317	136.905	373.546	192.248	371.637	172.21
498_PreOp 6	274	457	261.977	481.016	192.661	454.214	318.354	451.441	232.402	461.607	297.097	456.986	175.101	449.592	339.611	448.668	186.191	328.52	334.066	335.914	271.219	529.999	274.916	244.417	215.766	507.818	310.96	504.121	281.385	120.572	263.825	36.4686	267.522	375.655	285.082	374.731	247.19	345.156	303.567	344.232	267.522	362.716	287.855	362.716	257.356	359.944	297.097	357.171	250.886
498_PreOp 7	289	493	288.644	498.456	205.137	491.149	335.617	480.711	247.934	499.5	315.784	490.106	179.041	484.886	351.274	473.404	192.611	373.195	346.055	374.239	289.688	549.604	284.469	283.425	226.014	541.254	325.178	522.465	294.907	146.682	254.197	34.9906	278.206	420.168	296.995	417.036	251.066	389.897	316.828	381.546	274.03	406.598	296.995	406.598	262.548	401.379	308.477	397.204	255.241
498_PreOp 8	275	452	276.303	456.615	206.128	450.767	327.96	446.868	236.342	454.666	303.594	450.767	183.71	443.945	347.453	438.096	197.356	345.504	339.656	348.428	281.176	505.348	278.252	261.683	223.672	494.627	315.289	485.855	289.948	130.104	274.354	29.7144	269.481	384.49	284.1	382.541	248.038	353.301	299.695	350.377	265.582	370.845	284.1	369.87	254.861	366.946	294.822	364.022	257.785
498_PreOp 9	190	481	187	494.54	112.595	448.905	264.381	493.548	148.31	468.746	227.675	492.555	88.7857	434.024	290.175	490.571	129.46	311.008	312.992	356.643	178.071	546.127	244.54	210.81	121.524	512.397	237.595	543.151	277.278	63.9841	290.175	6.4444	199.897	382.437	222.714	390.373	178.071	330.849	261.405	348.706	199.897	364.579	231.643	370.532	183.032	354.659	248.508	368.548	214.778
498_PreOp 10	327.231	556.223	311.475	582.483	178.071	511.055	358.744	553.071	242.147	543.618	345.088	555.172	154.962	492.147	394.458	543.618	172.819	354.542	375.55	363.996	311.475	629.752	303.071	237.945	216.937	590.887	360.844	600.34	296.769	78.2815	265.256	16.3067	315.676	441.727	339.836	437.525	267.357	379.752	362.945	386.055	307.273	414.416	347.189	418.618	286.265	404.962	357.693	407.063	251.601
498_PreOp 11	232	497	230.888	511.572	151.411	476.361	311.371	496.482	189.641	493.464	270.124	503.524	131.291	459.259	333.504	483.403	167.508	317.407	337.528	352.619	230.888	563.886	261.069	221.834	171.532	542.76	293.263	549.802	276.16	71.9346	279.178	4.5302	234.912	390.848	255.033	395.878	206.744	350.607	285.214	355.637	231.894	370.727	259.057	372.739	219.822	363.685	274.148	367.709	233.906
498_PreOp 12	283	519	282.58	541.799	190.389	503.838	331.387	506.008	240.281	520.107	310.78	519.023	170.867	484.316	350.91	495.162	191.474	378.025	345.487	387.786	280.411	597.114	272.819	281.496	214.25	575.422	320.541	564.576	283.665	148.09	263.058	26.615	273.904	435.509	290.173	434.424	248.958	401.886	308.611	398.632	270.65	418.155	293.426	418.155	259.804	415.986	303.188	411.647	248.958
498_PreOp 13	317	555	314.034	578.676	193.643	520.107	362.841	545.053	254.381	550.476	342.233	551.561	166.528	506.008	392.125	532.038	175.205	348.741	365.01	365.01	312.949	623.144	290.173	235.942	221.843	591.691	355.248	594.945	292.342	74.3373	257.635	8.1768	308.611	442.016	330.303	444.185	259.804	387.786	355.248	395.378	296.68	421.409	336.81	420.324	278.242	410.563	347.656	412.732	238.112
498_PreOp 14	269	434	268.172	451.782	197.633	437.259	315.89	442.446	236.014	439.334	294.106	436.222	162.363	427.923	343.898	436.222	192.446	320.039	340.786	325.226	274.396	515.06	275.434	228.753	220.454	497.425	312.778	493.276	286.844	100.122	283.732	21.2842	261.948	347.01	275.434	349.085	239.127	327.301	295.143	325.226	258.836	336.637	278.546	335.6	249.5	332.488	286.844	332.488	251.575
498_PreOp 15	315	570	299.274	605.835	181.627	535.699	375.066	544.749	248.369	566.242	346.785	562.848	149.952	516.468	398.821	522.125	166.921	363.753	372.803	375.066	307.192	653.346	290.224	241.582	222.351	619.409	359.228	611.491	299.274	75.2919	269.862	15.3371	306.061	450.858	341.129	444.07	258.55	392.034	355.835	392.034	297.011	422.577	342.26	420.315	278.912	415.79	352.441	414.658	242.713
498_PreOp 16	211	552	209.246	591.661	135.093	529.161	300.348	535.517	172.169	551.407	254.797	556.703	104.373	502.678	328.949	513.271	143.568	360.729	330.009	376.619	212.424	637.212	241.025	242.085	154.161	599.076	282.339	602.254	265.39	74.7119	278.102	13.2712	209.246	435.941	233.61	437	184.881	390.39	268.568	389.33	203.949	413.695	237.847	414.754	194.415	407.339	256.915	406.28	216.661
498_PreOp 17	324.33	390.656	326.881	402.561	208.684	400.01	365.997	397.459	261.405	400.861	345.588	392.357	179.772	394.908	390.656	397.459	189.126	261.405	350.69	254.602	336.235	464.636	280.112	153.412	250.35	462.085	370.248	448.48	272.459	38.6156	267.357	13.1054	294.568	287.765	320.078	287.765	257.153	251.201	337.935	254.602	288.616	267.357	321.779	267.357	272.459	266.507	331.133	263.105	236.745
498_PreOp 18	349	426	354.045	436.773	275.864	442.227	396.773	411.318	314.046	439.5	375.864	422.227	241.318	434.954	409.5	397.682	213.136	320.409	369.5	296.773	364.046	482.227	274.046	199.5	303.136	485.864	400.409	459.5	248.591	69.5	203.136	4.0455	312.227	348.591	330.409	344.046	277.682	314.954	339.5	304.046	305.864	329.5	330.409	324.046	294.046	325.864	338.591	317.682	234.046
498_PreOp 19	164	474	161.116	484.349	111.621	464.147	256.066	473.237	134.853	473.237	209.601	483.338	92.4293	450.005	272.227	465.157	123.742	321.722	292.429	351.015	160.106	533.843	218.692	219.702	121.722	511.621	225.763	522.732	253.035	65.1566	275.258	1.5202	169.197	378.288	187.379	383.338	154.046	335.864	227.783	337.884	168.187	358.086	198.49	359.096	160.106	354.045	214.651	358.086	199.5
498_PreOp 20	155	333	156.126	342.013	111.376	339.431	269.724	336.849	135.472	336.849	206.901	335.128	97.6067	337.71	295.541	335.128	127.727	219.81	278.33	231.858	168.175	398.812	192.271	147.521	124.285	381.6	240.464	389.345	204.319	46.8322	228.416	10.6876	147.521	257.675	164.732	257.675	133.751	237.022	196.574	228.416	144.939	242.185	171.617	239.603	140.636	239.603	184.526	237.882	181.944
498_PreOp 21	214	553	207.066	577.21	135.492	516.882	287.844	554.715	170.257	541.422	256.146	559.827	104.817	483.14	318.518	536.31	132.424	360.441	333.856	394.183	211.156	605.84	257.169	255.124	154.919	571.075	264.326	593.569	295.001	102.772	315.451	14.8374	212.179	453.488	237.741	460.645	187.639	395.205	280.686	409.52	210.134	428.948	245.921	440.195	196.841	420.768	265.349	434.06	220.359
498_PreOp 22	169	562	157.185	602.294	107.284	532.434	260.977	570.358	137.225	556.386	218.063	571.356	85.3283	516.466	292.913	562.374	122.254	353.791	321.855	387.724	151.197	624.25	239.021	249.001	108.282	585.328	228.043	616.266	268.961	81.3363	279.939	6.486	178.143	461.576	205.089	465.568	157.185	399.7	249.001	413.672	179.141	440.618	217.065	443.612	167.165	427.644	236.027	435.628	213.073
498_PreOp 23	330	427	334.909	444.34	235.265	442.56	391.849	404.304	284.197	440.781	364.269	419.429	175.657	422.988	412.311	381.173	201.457	271.742	374.055	269.073	342.027	510.176	275.301	154.304	269.073	502.169	385.621	468.361	263.735	31.5285	255.728	3.0587	290.425	315.336	315.336	314.447	252.169	275.301	335.799	267.294	283.308	294.874	318.005	288.646	266.404	292.205	331.351	283.308	241.493
498_PreOp 24	356	639	364.365	656.257	284.095	641.662	431.257	613.689	319.365	645.311	399.635	629.5	250.041	620.986	458.014	586.932	212.338	447.068	426.392	442.203	360.716	706.122	304.77	318.149	308.419	693.96	425.176	679.365	291.392	138.149	269.5	16.527	320.581	532.203	347.338	532.203	285.311	479.905	372.878	478.689	314.5	512.743	352.203	512.743	297.473	506.662	364.365	504.23	268.284
498_PreOp 25	132	357	126.563	368.312	84.4835	349.335	237.949	376.563	105.111	356.761	183.493	372.437	71.2822	341.084	266.002	373.262	140.589	218.147	299.005	258.576	111.711	409.566	227.223	156.266	86.1337	392.239	186.794	420.292	266.827	48.1799	300.655	10.2261	152.965	276.728	171.942	279.203	142.239	243.724	218.972	242.899	158.741	256.926	188.444	256.101	152.14	251.15	206.596	255.276	214.846
498_PreOp 26	325	336	326.568	344.613	262.658	347.62	367.169	339.35	293.485	342.357	344.613	335.59	228.823	349.876	382.959	343.861	225.816	261.906	352.132	255.139	333.335	376.944	288.974	194.237	288.222	373.184	361.906	366.417	279.951	91.9812	243.109	23.5602	308.523	285.966	320.553	284.462	280.703	262.658	334.087	261.154	304.011	273.184	322.808	272.432	291.981	271.68	331.079	268.673	256.643
498_PreOp 27	329.571	410.532	330.461	417.649	229.037	413.201	374.055	393.628	281.529	420.318	351.813	403.415	202.347	404.304	390.069	380.283	202.347	319.785	361.6	290.425	346.475	459.464	277.08	220.141	275.301	455.016	377.614	433.664	261.066	91.137	207.685	13.7349	309.998	342.027	325.123	333.13	269.963	309.108	334.02	300.212	299.322	324.233	325.123	319.785	284.197	322.454	333.13	315.336	233.486
498_PreOp 28	245	439	245.903	445.543	173.96	420.363	316.946	423.061	207.234	437.45	286.37	438.349	163.169	405.075	335.831	404.176	171.263	314.248	326.838	315.147	250.399	496.802	240.507	242.306	200.04	474.32	301.658	474.32	245.903	124.5	254.896	25.5791	236.011	373.601	253.097	373.601	203.637	337.63	280.075	335.831	233.313	358.313	255.795	358.313	218.924	352.917	270.183	354.716	218.924
498_PreOp 29	349	360	352.265	367.96	275.285	373.94	394.866	345.539	308.917	369.455	371.697	356.002	238.663	362.729	412.803	335.823	242.4	285.001	373.94	264.821	356.002	397.856	305.18	211.01	313.401	403.835	389.635	382.161	289.485	101.144	247.631	20.4268	329.844	309.664	342.549	308.17	300.696	285.001	353.76	277.527	323.865	298.454	344.791	293.969	314.149	295.464	353.013	289.485	270.8
498_PreOp 30	338.656	284.071	340.111	288.437	265.875	306.632	379.413	294.26	300.81	292.076	357.579	285.526	244.042	325.555	395.424	310.999	232.397	222.207	363.401	211.29	353.94	330.65	292.804	144.333	296.443	330.65	378.685	321.916	277.52	53.3574	245.497	8.9614	319.733	225.119	333.561	225.846	292.076	204.012	344.478	209.107	313.911	213.474	333.561	212.746	304.449	212.018	339.384	210.563	255.686
498_PreOp 31	237.403	522.686	237.403	536.798	177.927	507.565	317.04	496.476	207.161	519.661	282.766	516.637	156.758	495.468	337.202	486.395	149.702	369.46	341.234	372.484	241.435	584.177	248.492	262.605	192.04	558.976	297.887	554.943	257.565	126.516	250.508	23.6936	226.315	432.968	250.508	434.984	200.105	390.629	280.75	390.629	223.29	414.823	256.557	415.831	209.177	407.766	271.677	409.782	218.25
498_PreOp 32	260	385	259.536	396.398	184.719	378.15	335.266	382.712	223.04	384.536	297.858	385.449	156.434	371.763	362.639	374.5	171.033	270.485	356.252	273.223	257.712	451.142	266.836	176.507	203.88	431.069	317.018	430.157	276.872	67.0182	275.048	0.4124	254.975	297.858	276.872	297.858	233.077	267.748	299.683	271.398	251.325	285.084	281.434	285.084	239.464	280.522	294.208	281.434	237.639
498_PreOp 33	242.298	416.167	242.298	431.599	156.907	435.714	322.545	412.051	201.146	424.397	281.393	414.109	128.101	444.973	348.265	409.994	112.669	309.171	336.949	293.739	248.471	488.183	224.809	180.57	181.599	478.924	306.084	469.665	211.434	46.8251	205.261	2.5864	221.722	314.315	247.442	312.257	187.772	281.393	274.191	274.191	216.578	296.825	252.586	293.739	199.089	293.739	268.019	289.623	183.656
498_PreOp 34	314	487	316.047	495.903	224.32	482.414	374.5	457.234	265.687	495.004	348.421	477.018	194.644	468.925	382.594	445.543	174.86	331.334	361.011	305.255	317.845	547.162	269.284	199.14	248.601	533.673	364.608	507.594	263.889	65.1475	260.291	10.2914	280.075	380.795	312.45	377.198	242.306	342.126	329.536	341.227	273.781	366.406	308.853	363.709	256.694	361.011	323.241	354.716	230.615
498_PreOp 35	284	518	287.255	530.112	232.153	533.173	363.786	467.867	256.643	528.071	331.133	498.48	203.582	529.092	378.071	443.378	160.725	372.969	362.765	344.398	295.418	562.765	251.541	265.827	253.582	559.704	345.418	518.888	250.52	119.908	246.439	19.9082	255.623	443.378	275.01	440.316	217.867	397.459	306.643	381.133	246.439	422.969	277.051	419.908	232.153	417.867	294.398	406.643	223.99
498_PreOp 36	304	388	304.087	405.922	200.417	391.243	349.041	386.656	252.711	398.583	328.858	391.243	178.399	382.986	364.638	379.317	175.647	281.151	354.546	266.473	307.757	470.142	275.647	174.729	234.362	451.794	350.876	441.702	265.555	51.7936	259.133	14.1789	286.656	301.335	307.757	302.252	249.959	271.06	327.023	266.473	281.151	287.573	310.509	286.656	266.473	284.821	322.436	281.151	236.197
498_PreOp 37	368.325	337.66	370.88	346.178	253.333	360.658	401.544	329.142	315.514	355.548	387.064	333.401	227.779	360.658	410.914	322.328	213.299	259.296	368.325	227.779	370.88	387.916	292.515	162.192	300.181	395.582	396.434	365.769	264.406	52.3109	249.074	13.9804	333.401	270.369	350.437	267.813	295.071	243.963	360.658	235.446	324.883	253.333	351.289	249.926	311.255	255.888	359.807	245.667	255.037
498_PreOp 38	295	348	298.099	368.151	186.015	383.038	347.136	362.022	239.43	369.027	326.12	355.017	158.869	387.416	369.027	365.524	154.491	282.337	341.006	261.321	298.099	432.074	249.938	188.642	226.295	425.945	335.752	406.68	238.554	88.817	214.036	30.148	276.207	288.467	290.218	288.467	235.927	266.575	313.861	259.57	270.954	275.332	297.223	274.456	254.316	273.581	306.856	267.451	207.906
498_PreOp 39	342.295	558.452	343.387	572.644	254.958	572.644	413.255	516.967	294.26	573.736	391.421	542.076	220.024	566.094	427.448	498.408	169.806	383.779	397.972	344.478	348.845	618.496	287.71	257.142	281.159	616.312	397.972	575.919	271.334	84.6528	257.142	8.2336	309.544	455.832	336.836	449.282	262.6	406.705	363.037	394.697	304.085	433.998	339.02	427.448	281.159	428.539	355.395	414.347	242.95
498_PreOp 40	341.435	465.091	348.962	481.221	266.167	485.522	415.629	429.608	305.952	482.296	383.371	451.113	195.199	475.844	429.608	409.177	169.393	337.134	383.371	295.199	354.339	532.833	277.995	198.425	290.898	536.059	399.5	496.274	260.79	53.2634	257.565	7.0269	301.651	360.79	324.231	358.64	247.887	322.081	352.188	302.726	283.371	338.21	328.532	334.984	267.242	339.285	343.586	325.307	234.984
498_PreOp 41	228	412	224.903	425.26	147.979	393.954	317.926	402.899	191.808	409.16	283.937	410.055	133.668	383.221	337.604	392.166	147.979	266.047	333.132	279.464	221.325	474.455	244.581	177.496	175.708	456.566	283.042	460.144	266.047	37.9615	274.098	6.6556	217.747	309.876	246.369	315.242	190.913	266.942	281.253	274.992	215.958	291.092	249.053	295.564	202.541	286.62	270.52	291.987	216.852
498_PreOp 42	331	392	333.734	399.5	231.031	405.806	393.194	373.374	276.978	404.905	367.068	385.986	205.806	400.401	408.509	353.554	191.392	285.986	374.275	266.167	343.644	452.653	293.194	188.689	270.671	446.347	385.086	420.221	282.383	72.473	257.158	14.8153	305.806	322.022	325.626	323.824	271.572	287.788	348.149	283.284	299.5	304.005	327.428	301.302	284.185	302.203	340.041	294.095	258.059
498_PreOp 43	315	417	315.635	429.144	230.269	420.701	371.92	403.815	270.607	425.391	346.592	412.258	191.808	406.63	393.496	378.487	181.489	304.378	367.23	290.307	310.945	483.553	280.926	201.189	252.783	467.605	353.159	458.224	276.236	74.5469	256.536	15.4475	289.369	335.335	311.883	336.273	256.536	306.254	330.644	301.564	285.616	320.325	315.635	319.387	271.545	317.511	326.892	313.759	243.402
498_PreOp 44	228.043	532.434	228.043	542.414	149.201	502.494	312.873	516.466	184.131	528.442	271.955	532.434	132.234	488.522	330.837	495.508	137.225	359.779	338.821	377.743	229.041	576.346	242.015	266.965	180.139	549.4	283.931	559.38	252.993	110.278	251.5	22.1667	221.057	447.604	241.017	450.598	188.123	396.706	280.937	400.698	217.065	428.642	249.999	432.634	201.097	419.66	268.961	421.656	213.073
498_PreOp 45	251.352	468.019	252.278	481.907	193.944	460.611	321.722	448.574	218.018	468.945	292.093	464.315	172.648	450.426	337.463	441.167	168.018	360.611	333.759	353.204	256.907	519.87	245.796	269.87	208.759	500.426	310.611	501.352	238.389	150.426	237.463	11.537	233.759	403.204	255.056	403.204	212.463	372.648	277.278	369.87	232.833	392.093	256.907	390.241	221.722	386.537	270.796	384.685	218.018
498_Day1 1	268.863	422.047	269.724	427.211	211.204	428.932	345.455	396.23	243.046	428.071	311.032	412.581	177.641	420.326	364.388	379.879	170.756	308.45	335.128	288.657	286.075	482.288	243.906	204.319	230.137	470.24	332.546	451.307	232.719	87.2797	232.719	11.5482	246.488	345.455	267.142	342.873	205.18	318.777	298.984	305.008	242.185	334.268	268.003	329.104	224.973	329.104	283.493	320.498	207.762
498_Day1 2	308	404	308.5	409.5	190.5	374.5	340.5	400.5	251.5	403.5	327.5	404.5	170.5	351.5	348.5	396.5	188.5	256.5	337.5	254.5	303.5	456.5	279.5	162.5	226.5	434.5	325.5	442.5	285.5	45.5	250.5	-18.5	291.5	329.5	311.5	330.5	247.5	274.5	335.5	280.5	289.5	307.5	315.5	309.5	272.5	301.5	325.5	301.5	236.5
498_Day1 3	185	353	183.753	361.513	141.546	363.948	270.604	389.11	161.838	358.266	226.773	367.195	120.442	372.065	289.273	403.721	144.792	246.253	290.084	286.838	181.318	422.39	212.162	172.39	148.039	407.779	237.325	420.766	221.903	70.1169	235.701	31.1558	184.565	272.227	199.987	272.227	170.766	248.688	224.338	247.065	183.753	252.747	206.481	254.37	176.448	249.5	217.032	255.994	193.494
498_Day1 4	132.733	337.075	134.231	343.811	102.045	340.069	215.069	343.063	117.763	339.32	167.913	341.566	87.0749	341.566	239.021	341.566	95.3084	255.488	229.29	262.224	138.722	378.991	158.931	191.865	111.775	370.009	188.871	376.745	170.159	99.0509	215.069	34.6796	130.488	284.68	144.71	283.931	117.015	266.716	166.416	262.224	127.494	272.704	146.207	272.704	123.003	270.458	157.434	270.458	144.71
498_Day1 5	265.882	322.862	264.457	328.56	193.232	322.15	314.315	329.984	222.435	323.574	290.81	326.423	176.138	321.437	337.107	338.531	183.973	245.226	336.395	248.076	265.17	371.295	269.443	178.275	220.298	359.187	305.055	362.748	284.4	83.5456	284.4	17.3063	258.759	266.594	272.292	268.019	235.255	250.924	297.221	247.363	258.047	256.623	279.414	258.759	248.076	255.91	290.098	254.486	245.226
498_Day1 6	268	446	268.275	451.081	201.081	449.105	330.528	434.283	235.666	455.034	303.848	446.14	177.366	444.164	344.362	425.389	167.484	347.326	331.516	334.48	273.215	492.583	244.559	256.417	227.761	481.713	314.717	477.761	246.536	149.698	230.725	22.2273	246.536	385.864	266.298	385.864	218.868	358.196	284.085	353.255	241.595	372.03	268.275	371.041	232.702	371.041	280.132	366.101	216.891
498_Day1 7	252	331	250.704	343.802	191.314	340.591	338.184	352.63	218.601	335.776	293.24	338.986	169.644	345.407	355.038	364.668	172.855	254.717	359.853	267.558	249.901	383.93	267.558	181.683	211.378	375.904	310.094	387.943	283.609	83.7697	297.253	35.6156	247.494	271.571	265.15	272.373	221.009	246.691	290.832	249.901	242.678	256.322	270.768	260.335	231.442	255.519	283.609	258.73	241.876
498_Day1 8	224	329	225.1	339.5	167.5	339.5	317.9	349.1	193.9	333.9	268.3	335.5	152.3	344.3	337.9	363.5	160.3	252.3	337.9	261.1	230.7	391.5	249.1	176.3	190.7	375.5	293.1	390.7	262.7	83.5	284.3	33.9	223.5	269.9	241.9	269.9	196.3	244.3	266.7	247.5	217.1	257.1	243.5	257.9	207.5	254.7	256.3	256.3	223.5
498_Day1 9	283	355	282.072	363.29	211.852	363.29	366.674	376.827	244.001	357.368	325.219	361.598	187.317	365.828	392.055	384.441	192.393	262.613	384.441	270.228	283.764	414.052	294.762	188.163	232.156	400.515	341.294	413.206	306.607	86.6404	309.145	27.4188	275.304	289.686	296.454	289.686	246.539	264.305	323.527	266.844	272.766	276.15	298.992	279.534	260.921	273.612	313.375	276.15	260.921
498_Day1 10	117	371	117.044	377.57	81.0789	371.43	210.904	382.833	99.5	373.184	160.026	375.816	63.5351	367.921	238.974	386.342	88.0965	270.553	238.974	289.851	116.167	421.43	160.904	195.991	87.2193	408.272	174.061	421.43	179.325	93.3596	231.956	20.5526	111.781	303.009	129.325	303.886	98.6228	278.447	155.64	281.956	110.026	290.728	131.956	293.36	104.763	286.342	145.114	290.728	145.991
498_Day1 11	231	353	230.952	362.403	173.694	361.597	334.177	383.371	201.919	357.565	280.952	364.823	143.855	367.242	362.403	397.081	164.823	263.21	367.242	291.435	223.694	415.629	272.081	187.403	188.21	398.693	290.629	413.21	299.5	80.1452	319.661	25.3064	231.758	288.21	255.145	288.21	209.177	265.629	288.21	270.468	230.952	276.919	254.339	278.532	218.855	272.887	270.468	275.307	249.5
498_Day7 1	221	390	224.5	396.5	181.5	392.5	297.5	391.5	198.5	393.5	259.5	393.5	157.5	390.5	326.5	386.5	149.5	289.5	298.5	288.5	244.5	445.5	202.5	213.5	207.5	429.5	284.5	429.5	191.5	110.5	187.5	21.5	204.5	329.5	219.5	328.5	181.5	302.5	236.5	299.5	201.5	318.5	218.5	316.5	193.5	312.5	229.5	310.5	177.5
498_Day7 2	258.5	429.5	261.5	437.5	202.5	428.5	325.5	420.5	231.5	432.5	294.5	430.5	175.5	422.5	347.5	400.5	169.5	323.5	320.5	315.5	285.5	484.5	216.5	227.5	231.5	466.5	325.5	461.5	202.5	122.5	197.5	24.5	234.5	362.5	252.5	360.5	196.5	331.5	268.5	322.5	227.5	348.5	250.5	349.5	216.5	345.5	263.5	341.5	190.5
498_Day7 3	158.262	301.872	158.92	307.142	131.252	307.142	235.995	311.094	143.769	305.165	197.787	308.459	114.124	308.459	261.687	312.412	117.418	223.479	244.559	233.36	166.825	346.009	168.143	165.508	141.792	333.492	216.232	344.032	170.119	88.4328	186.588	17.9453	152.333	255.758	166.167	255.1	131.252	231.384	186.588	233.36	149.698	245.877	166.167	245.877	141.792	240.607	179.342	241.924	149.039
498_Day7 4	360	489	367.757	504.687	249.5	507.799	423.774	460.081	308.629	506.761	400.952	476.678	212.156	502.612	443.483	423.774	195.558	348.048	399.915	324.189	378.131	573.152	286.844	217.342	290.994	576.264	419.625	523.359	257.799	70.0394	236.014	14.0228	312.778	384.355	337.674	382.28	271.284	339.749	358.421	325.226	306.554	361.533	337.674	358.421	286.844	361.533	355.309	351.16	244.313
498_Day7 5	320	527	321.23	541.694	240.006	537.475	391.905	511.103	273.762	539.584	358.15	523.762	207.306	533.255	417.221	498.445	183.044	373.973	381.356	366.589	330.724	616.589	279.036	236.842	262.158	598.656	382.411	573.34	265.323	89.1624	254.774	18.4873	288.529	421.441	311.736	423.551	248.445	372.918	335.998	367.644	282.2	397.179	311.736	397.179	262.158	394.015	329.669	390.85	236.842
498_Day7 6	178	590	175.775	600.387	108.147	584.866	275.553	578.214	142.516	592.626	225.664	595.952	84.8659	568.236	289.966	569.345	118.125	393.07	317.682	408.591	176.884	654.711	223.447	265.575	125.886	638.081	246.728	631.429	244.511	92.6264	264.467	11.6951	179.101	483.979	202.382	491.74	150.276	442.959	240.077	445.176	175.775	470.675	213.469	469.567	162.471	461.806	230.099	460.697	199.056
498_Day7 7	285	383	285.214	390.889	189.324	404.588	358.6	375.234	236.291	394.803	327.289	382.083	152.142	407.524	390.889	370.341	187.367	267.602	369.363	259.774	280.322	462.318	287.171	155.077	218.678	458.404	339.03	434.921	286.193	37.6605	280.322	8.3063	268.58	283.257	292.064	284.236	238.248	251.946	321.418	244.118	263.688	261.731	297.934	263.688	252.925	262.709	313.59	256.839	256.839
498_Day7 8	170	538	167.242	552.188	113.478	526.382	294.124	534.984	141.435	536.059	231.758	547.887	86.5968	512.403	313.478	518.855	122.081	344.661	321.005	372.618	180.145	628.532	224.231	224.231	130.683	596.274	254.339	599.5	250.038	75.8441	270.468	16.7043	183.371	413.478	209.177	417.779	161.866	360.79	251.113	366.167	180.145	388.747	215.629	395.199	166.167	384.446	239.285	389.823	200.575
498_Day7 9	230.719	383.473	233.223	392.655	187.313	394.325	335.059	355.093	204.842	393.49	289.149	371.787	163.106	395.994	356.762	340.902	148.916	270.786	332.555	259.934	249.083	444.408	217.363	178.966	209.851	432.722	309.183	412.689	221.537	75.4599	205.677	2.8389	212.355	314.191	232.388	310.852	177.296	289.149	261.603	270.786	202.338	297.497	233.223	293.323	190.652	294.158	252.422	286.645	195.66
498_Day7 10	330	436	332.234	443.745	249.5	449.14	396.083	395.183	295.363	452.737	369.104	422.162	223.421	441.946	418.565	375.399	200.04	323.241	379.896	291.766	347.522	495.004	271.982	197.342	286.37	488.709	390.687	454.536	254.896	80.4352	244.104	11.1906	293.565	361.011	311.55	358.313	253.996	325.939	333.133	312.45	284.572	343.025	313.349	340.327	271.083	343.925	325.939	329.536	236.011
498_Day7 11	300	501	301.628	505.883	228.223	512.266	364.394	464.394	264.394	514.394	334.606	487.798	201.628	511.202	384.606	447.372	175.032	366.521	349.5	338.862	312.266	565.457	242.053	239.925	255.883	560.138	360.138	525.032	229.287	121.84	209.075	18.6489	269.713	421.84	286.734	418.649	233.543	386.734	304.819	372.904	261.202	405.883	288.862	402.692	248.436	401.628	301.628	390.989	206.947
498_Day7 12	377	270	376.333	278.092	270.761	289.823	407.125	287.623	319.148	278.825	393.928	280.292	239.236	296.421	419.588	298.62	250.233	207.711	396.128	204.779	375.6	326.479	331.611	135.131	316.216	318.415	399.793	314.016	326.479	55.2185	307.418	29.5587	360.204	214.309	376.333	214.309	330.145	191.582	385.864	184.984	354.339	201.846	383.664	201.113	341.875	197.447	388.063	196.714	292.022
498_Day7 13	312	351	314.371	359.894	234.705	353.825	365.206	336.374	274.917	357.618	345.479	346.996	218.013	349.272	376.587	327.269	202.838	263.536	358.377	237.74	321.2	397.831	282.505	160.35	266.571	391.761	361.412	377.345	271.124	51.0933	205.115	-16.4332	298.438	283.263	317.406	282.505	268.089	257.467	330.304	250.638	293.885	271.124	318.923	269.606	282.505	269.606	326.511	263.536	246.086
498_Day7 14	303	489	302.642	495.803	232.402	483.788	359.019	469.925	266.598	493.955	337.762	486.561	208.373	475.47	371.034	461.607	188.04	355.323	353.474	351.626	304.491	529.999	289.703	271.219	253.659	519.833	339.611	505.969	300.794	135.359	276.764	1.3484	286.007	428.336	309.112	426.487	259.204	386.746	331.293	390.443	285.082	408.927	309.112	413.548	273.067	401.533	322.051	403.382	252.735
498_Day7 15	270	476	270.445	483.457	199.143	470.088	328.377	455.828	232.12	484.348	305.204	470.088	186.666	463.849	348.876	440.676	173.297	336.398	338.181	331.051	277.575	518.217	254.402	257.076	231.229	504.848	319.464	493.261	248.163	138.537	246.381	25.3467	253.511	408.591	272.227	406.808	226.773	373.832	294.509	370.267	246.381	394.331	274.901	391.657	238.359	391.657	286.488	386.309	222.316
498_Day7 16	238.248	505.371	239.226	517.112	184.431	498.522	305.762	485.801	210.85	507.328	275.43	502.435	161.927	483.844	323.375	474.06	148.228	369.363	322.396	366.428	242.161	553.316	232.377	260.752	201.066	534.725	292.064	533.747	240.204	138.443	243.14	27.8757	222.592	426.115	246.075	427.093	198.13	385.997	272.494	388.933	221.613	407.524	249.011	411.437	211.829	401.653	263.688	403.61	203.023
498_Day7 17	127	462	128.301	470.877	99.6789	469.089	276.781	418.999	112.201	468.194	200.752	444.938	92.5233	470.877	285.725	410.949	95.2066	321.504	271.414	323.293	158.713	513.811	152.452	237.425	131.879	502.183	235.636	478.928	168.552	105.046	213.275	20.0725	119.357	381.432	135.457	380.538	94.3122	359.965	170.341	337.604	107.729	364.437	134.563	363.543	100.573	363.543	157.818	353.704	145.296
498_Day7 18	200	384	202.828	391.685	163.031	382.279	282.423	362.018	181.121	383.002	245.52	378.661	152.177	375.766	301.96	348.27	150.73	265.057	289.659	267.228	218.024	421.352	209.341	193.422	184.739	407.604	270.846	403.986	222.365	89.225	244.073	-3.3944	186.186	324.392	207.894	327.286	170.991	299.066	236.114	293.277	183.292	313.538	213.682	313.538	177.503	309.196	225.983	307.749	193.422
498_Day7 19	216.5	451.5	217.339	458.334	150.443	424.028	295.383	432.605	185.606	448.042	261.078	448.042	135.006	407.733	311.678	418.882	150.443	325.401	309.106	341.695	219.054	490.066	234.491	253.359	172.742	464.337	274.8	469.483	261.078	139.294	275.658	30.3748	210.478	388.008	231.918	388.008	192.467	357.133	254.217	363.994	210.478	375.143	233.634	377.716	200.186	369.997	244.783	372.57	213.908
498_Day3 1	272	593	275.201	604.64	184.079	582.444	355.808	559.08	228.472	597.631	320.762	585.949	156.042	564.92	367.491	545.061	160.715	395.528	349.967	399.033	279.874	665.388	253.005	258.846	214.453	633.846	337.117	625.668	249.5	91.7897	251.837	8.8458	249.5	487.818	265.855	486.649	194.593	413.051	298.565	409.547	240.154	458.612	271.696	453.939	220.294	446.93	288.051	442.257	213.285
498_Day3 2	288	343	288.5	349.5	209.5	319.5	336.5	322.5	249.5	343.5	316.5	337.5	195.5	299.5	346.5	299.5	201.5	231.5	336.5	228.5	277.5	372.5	280.5	172.5	237.5	357.5	314.5	355.5	283.5	84.5	273.5	4.5	280.5	295.5	296.5	294.5	255.5	266.5	318.5	262.5	277.5	285.5	298.5	284.5	266.5	279.5	311.5	274.5	247.5
498_Day3 3	228	312	225.5	321.5	157.5	280.5	284.5	307.5	185.5	300.5	262.5	313.5	139.5	264.5	302.5	299.5	162.5	191.5	305.5	219.5	216.5	358.5	262.5	133.5	167.5	339.5	264.5	346.5	284.5	52.5	300.5	-25.5	235.5	251.5	247.5	257.5	217.5	218.5	272.5	232.5	232.5	240.5	257.5	242.5	223.5	233.5	267.5	238.5	237.5
498_Day3 4	244.5	322.5	240.5	332.5	153.5	287.5	293.5	315.5	195.5	313.5	271.5	324.5	136.5	274.5	309.5	293.5	165.5	204.5	305.5	227.5	229.5	374.5	266.5	140.5	174.5	349.5	264.5	359.5	294.5	28.5	302.5	-15.5	251.5	261.5	269.5	266.5	231.5	232.5	287.5	239.5	251.5	255.5	276.5	254.5	241.5	248.5	284.5	250.5	240.5
498_Day3 5	270	407	271.277	412.392	196.364	399.326	344.448	388.002	237.305	412.392	313.96	404.552	168.489	390.615	359.256	369.709	170.232	283.472	346.19	281.73	272.148	465.528	260.824	190.267	225.11	444.622	321.8	437.653	260.824	57.8624	254.726	-16.1794	258.211	338.35	275.632	337.479	226.852	301.765	300.894	300.023	254.726	322.671	279.988	322.671	238.176	318.315	291.312	315.702	226.852
498_Day3 6	368	429	369.375	433.546	268.662	437.111	409.482	403.243	312.334	441.568	395.222	417.504	243.707	433.546	416.612	391.657	229.446	336.398	375.614	294.509	377.397	488.805	305.204	233.012	311.443	479.892	397.896	446.915	300.748	127.842	257.967	18.2166	341.746	368.484	356.897	364.919	293.618	335.507	367.593	324.812	335.507	354.224	357.789	349.767	322.138	351.55	365.81	341.746	266.88
498_Day3 7	287	443	289.408	449.041	207.757	433.445	361.885	414.179	249.041	446.289	334.362	431.61	182.986	416.014	373.812	378.399	165.555	306.839	350.876	297.665	293.995	493.078	260.968	198.583	239.867	474.729	338.032	459.133	260.968	67.3899	234.362	-20.6835	267.39	371.977	291.243	370.142	228.858	332.527	314.179	321.518	263.72	354.546	291.243	355.463	246.289	345.372	305.005	341.702	220.601
498_Day3 8	184	248	182.237	252.222	126.25	287.991	267.774	285.659	149.578	259.998	228.116	261.553	109.92	306.654	291.102	303.543	137.914	195.457	286.436	209.453	176.794	329.204	211.786	113.808	143.357	316.763	239.78	325.317	231.226	33.7146	252.222	5.7208	176.016	195.457	195.457	195.457	158.131	176.016	219.562	171.351	176.016	183.792	194.679	183.792	165.907	179.904	212.564	179.904	195.457
498_Day3 9	202	553	203.277	560.136	143.635	546.22	287.77	533.297	174.45	552.184	246.021	549.202	123.754	536.279	318.585	515.405	110.832	369.281	327.532	377.234	212.224	599.898	221.17	253.973	163.516	585.981	271.866	577.035	227.134	95.9215	229.122	-19.3867	188.367	467.691	209.242	470.673	153.576	412.025	263.913	421.965	187.373	451.786	216.2	451.786	167.492	437.87	237.075	439.858	179.421
498_Day3 10	245	416	244.5	424.5	186.5	408.5	305.5	398.5	216.5	416.5	284.5	411.5	161.5	389.5	319.5	380.5	159.5	290.5	316.5	294.5	243.5	464.5	243.5	222.5	203.5	443.5	289.5	440.5	256.5	106.5	264.5	13.5	239.5	355.5	255.5	354.5	210.5	314.5	283.5	316.5	233.5	340.5	260.5	339.5	219.5	331.5	272.5	330.5	219.5
507_PreOp 1	243	512	242.239	517.135	171.699	514.023	313.815	494.313	209.044	518.172	279.583	506.761	151.99	507.799	328.338	487.052	174.811	395.766	334.562	382.28	243.276	569.002	253.649	295.143	193.483	555.517	294.106	540.994	265.06	189.334	277.508	16.0975	236.014	435.185	252.612	436.222	210.081	404.064	278.546	398.878	230.828	420.662	257.799	419.625	221.492	416.512	271.284	412.363	226.678
507_PreOp 2	253	462	253.702	467.987	189.626	475.34	315.676	466.937	221.139	469.038	285.214	465.887	166.517	474.29	337.735	464.836	179.122	355.592	338.786	353.492	253.702	525.76	254.752	256.853	204.332	512.105	307.273	512.105	264.206	149.71	270.508	33.1134	238.996	387.105	256.853	383.954	210.635	358.744	279.962	351.391	235.845	368.197	258.954	366.097	224.29	365.046	270.508	362.945	234.794
507_PreOp 3	265	445	264.607	451.742	201.254	458.564	331.859	448.818	233.418	451.742	300.67	447.843	176.888	461.488	347.453	452.716	179.812	345.504	339.656	341.605	274.354	506.323	249.987	246.089	221.722	496.576	320.163	494.627	253.886	138.876	250.962	26.7904	250.962	363.048	266.557	363.048	222.697	334.783	285.075	331.859	243.165	346.478	269.481	344.529	235.367	342.58	280.202	341.605	227.57
507_PreOp 4	270.955	397.821	271.888	401.552	204.724	414.612	326.925	408.082	235.507	407.149	298.007	401.552	176.739	426.739	349.313	422.075	176.739	309.202	330.657	300.806	277.485	464.052	248.567	221.515	226.179	455.657	319.463	451.925	252.298	117.97	253.231	15.3582	251.366	323.194	265.358	325.993	221.515	297.075	283.082	293.343	245.769	307.336	267.224	305.47	234.575	306.403	280.284	304.537	223.381
507_PreOp 5	279.742	494.46	281.758	501.516	210.185	500.508	343.25	490.427	244.46	498.492	314.016	493.452	192.04	496.476	355.347	483.371	188.008	373.492	339.218	364.419	285.79	554.944	254.54	266.637	232.363	543.855	334.177	535.79	253.532	157.766	247.484	27.7258	262.605	413.815	278.734	413.815	237.403	379.54	294.863	378.532	255.548	395.669	278.734	393.653	245.468	391.637	290.831	387.605	228.331
507_PreOp 6	257	510	257.468	515.436	187.747	511.452	324.201	499.5	223.604	518.424	289.341	508.464	167.827	504.48	340.137	491.532	183.763	394.918	336.153	382.966	262.448	554.281	255.476	307.269	214.639	546.313	307.269	534.361	259.46	194.719	272.408	40.3367	250.496	441.731	266.432	440.735	220.615	407.866	287.349	396.91	241.532	422.807	266.432	421.811	231.572	419.819	281.373	415.835	228.584
507_PreOp 7	282	474	285.651	479.133	197.056	479.133	342.677	460.803	234.734	482.188	320.274	472.005	174.653	476.078	351.842	449.602	187.891	361.007	340.64	349.805	287.687	528.013	260.192	272.412	225.569	523.94	333.512	504.592	263.247	171.598	256.119	28.0132	262.229	399.704	276.486	404.795	236.771	373.227	296.852	364.062	260.192	387.484	280.559	385.447	250.009	384.429	292.779	379.337	232.698
507_PreOp 8	280	451	281.163	456.022	215.001	461.693	333.148	440.899	248.082	460.748	311.409	450.351	187.591	454.131	348.271	433.337	189.481	342.6	333.148	329.368	284.944	497.61	260.37	257.534	240.521	497.61	324.642	477.761	262.26	156.4	265.096	22.1843	263.205	381.353	276.438	382.298	237.685	356.778	293.451	347.326	255.644	365.284	279.273	363.394	247.137	363.394	289.67	360.559	233.905
507_PreOp 9	288.974	506.323	288.974	512.171	201.254	504.373	362.073	489.753	246.089	511.196	331.859	504.373	185.66	495.601	372.794	477.083	188.584	381.566	355.25	369.87	294.822	561.878	266.557	274.354	233.418	553.106	342.58	536.537	271.43	164.217	265.582	30.6891	272.404	421.527	290.923	422.502	246.089	390.338	307.492	383.516	265.582	404.958	290.923	403.983	255.835	402.034	301.644	398.135	238.291
507_PreOp 10	274.8	335.692	275.658	338.265	179.603	360.563	339.123	351.13	222.485	349.414	309.106	339.98	141.009	370.855	352.845	366.567	160.735	267.939	328.831	258.505	277.373	398.299	242.21	183.891	213.908	396.584	323.685	390.581	229.346	98.1278	215.624	27.8019	257.647	273.085	271.37	270.512	222.485	251.644	288.522	247.356	248.214	257.647	271.37	254.217	237.064	255.932	280.804	252.502	202.759
507_PreOp 11	273	417	273.484	420.638	166.98	401.939	342.589	415.76	219.012	415.76	310.882	418.199	144.215	392.996	354.784	405.191	163.728	294.622	354.784	304.378	274.297	473.484	268.606	223.077	206.817	450.719	326.329	453.159	282.427	108.443	287.305	10.8821	263.728	340.15	285.679	340.963	233.646	309.256	310.882	310.069	258.85	323.89	289.744	327.142	245.028	322.264	303.565	323.077	232.833
507_PreOp 12	252	297	253.051	299.216	194.102	314.131	320.523	306.318	225.352	302.767	287.852	297.085	170.665	326.915	336.148	312.71	171.375	233.165	316.261	226.773	259.443	338.989	240.977	164.983	216.829	343.25	304.898	336.858	241.688	85.4375	240.977	18.6761	239.557	242.398	250.921	240.977	213.278	226.062	272.227	216.119	231.744	229.614	253.761	228.903	223.932	227.483	265.125	223.932	214.699
507_PreOp 13	303	384	304.151	389.423	225.081	390.973	366.167	378.57	266.167	390.198	336.709	382.446	202.601	388.647	379.345	373.919	207.252	287.872	359.965	285.546	312.678	435.934	278.57	208.027	257.639	427.407	352.213	417.329	276.244	118.88	264.616	18.1047	290.198	328.182	302.601	323.531	259.965	295.624	320.43	289.423	280.895	309.577	302.601	308.027	268.492	307.252	315.004	303.376	249.888
507_PreOp 14	195	357	194.541	360.657	148.26	372.227	297.021	359.831	168.922	362.31	239.996	357.351	125.12	379.665	316.855	358.178	138.343	278.012	299.5	273.054	195.368	411.07	211.897	201.979	159.831	401.153	263.963	405.285	222.641	105.285	230.078	13.5496	188.756	301.153	204.459	298.674	167.269	277.186	237.517	269.748	184.624	285.45	206.938	283.798	174.707	283.798	221.814	280.492	196.194
507_PreOp 15	225	338	224.184	344.437	164.057	343.646	267.696	349.975	193.329	338.899	247.127	343.646	131.62	346.019	285.892	362.633	161.684	253.456	296.177	266.905	207.57	399.817	246.335	197.285	165.639	385.576	250.291	389.532	268.487	100.766	276.399	19.2785	227.348	280.354	239.215	283.519	206.779	258.202	259.785	265.323	224.975	267.696	245.544	269.279	213.899	265.323	252.665	267.696	224.184
507_PreOp 16	280	367	281.1	370.7	208.3	364.3	341.9	377.9	243.5	367.5	309.9	371.5	183.5	357.9	366.7	381.9	183.5	269.9	341.9	273.9	294.7	413.9	246.7	195.5	240.3	398.7	331.5	405.9	237.1	108.3	227.5	12.3	263.5	303.5	278.7	301.9	228.3	275.5	294.7	279.5	257.9	289.1	278.7	290.7	243.5	285.1	287.5	286.7	215.5
507_PreOp 17	262	319	262.352	322.883	197.676	332.833	329.517	344.442	230.843	322.883	299.666	327.858	171.971	342.784	349.417	356.88	176.946	245.769	322.054	249.085	266.498	371.805	243.281	176.946	219.235	364.342	311.274	371.805	236.648	84.9063	236.648	15.2546	251.573	256.548	264.011	254.89	215.918	234.989	281.424	232.502	241.623	238.306	264.011	239.135	229.185	234.16	275.619	236.648	215.089
507_PreOp 18	337	400	338.389	403.468	251.087	393.945	374.103	400.294	292.357	402.675	357.437	401.881	232.04	389.976	392.357	391.563	226.484	305.849	363.786	297.913	350.294	441.563	284.421	232.833	290.77	433.627	374.897	428.865	276.484	142.357	254.262	25.6905	312.198	340.77	327.278	338.389	282.04	312.198	338.389	306.643	304.262	324.897	326.484	325.69	294.738	323.31	336.802	323.31	251.881
507_PreOp 19	261.245	290.104	261.916	293.46	196.815	299.5	322.319	295.473	231.044	294.802	288.762	292.789	177.352	302.185	336.413	296.815	161.916	232.386	320.305	225.003	261.916	335.742	245.809	169.97	220.305	327.688	306.211	325.675	245.809	94.1309	243.124	15.6074	247.822	242.453	261.245	243.124	222.99	225.003	276.01	227.688	242.453	231.715	262.587	231.044	233.057	229.701	271.312	229.03	214.265
507_PreOp 20	253	320	253.515	323.588	196.58	328.697	322.128	330.887	224.317	324.317	288.551	325.048	175.412	334.536	345.485	338.916	171.033	247.675	330.887	247.675	259.354	380.522	243.296	187.821	217.018	363.004	300.23	365.923	244.025	102.42	238.916	25.0474	246.945	268.843	257.894	269.573	215.558	241.836	278.332	238.916	242.566	254.975	258.624	253.515	228.697	249.865	273.223	250.595	214.099
507_PreOp 21	236	454	236.069	457.906	170.211	448.373	314.058	444.041	202.273	456.173	278.529	455.306	150.28	442.308	333.122	429.309	158.079	343.521	316.658	342.654	243.867	496.9	232.602	263.798	197.074	480.436	294.127	478.703	226.536	178.876	221.337	31.5624	228.269	399.847	244.734	400.713	198.807	376.45	267.264	368.651	220.471	384.249	243.001	384.249	209.205	381.649	257.732	379.916	200.54
507_Day1 1	299.222	343.033	299.917	346.51	217.859	340.946	354.855	343.033	258.193	343.728	329.82	345.119	198.387	338.86	370.849	339.556	199.083	258.888	349.291	251.238	303.394	393.102	277.664	190.738	248.457	379.889	340.947	375.022	270.015	103.811	266.538	11.322	292.268	290.182	301.308	285.314	260.279	267.233	317.998	262.365	284.618	277.664	302.699	276.273	271.405	273.492	313.13	272.101	241.503
507_Day1 2	210	379	209.484	386.188	153.224	381.433	310.911	383.811	180.958	381.433	262.575	386.188	134.207	383.018	329.135	382.226	148.47	281.592	329.928	294.27	211.069	422.638	218.201	214.238	175.411	410.752	285.554	419.468	233.256	130.245	260.197	29.6109	206.315	326.758	224.54	319.627	181.75	303.779	248.311	299.817	198.391	310.911	222.955	311.703	192.052	307.741	239.595	309.326	199.183
507_Day1 3	111	477	112.176	486.296	67.2817	481.894	255.662	444.923	91.0493	483.655	185.239	471.331	52.3169	481.014	279.43	424.676	66.4014	347.211	263.584	342.81	132.423	515.345	150.908	250.38	92.8099	504.782	213.408	496.859	148.268	147.387	179.958	24.1479	108.655	406.19	130.662	406.19	84.8873	372.739	166.754	366.577	105.134	392.986	132.423	392.986	94.5704	388.584	153.549	385.063	122.739
507_Day1 4	320	412	322.978	416.022	221.239	442.978	397.761	379.5	276.891	429.065	365.587	397.761	174.283	448.196	418.63	356.022	143.848	318.63	366.457	263.848	335.152	475.152	246.457	204.717	267.326	487.326	383.848	441.239	216.891	87.3261	189.935	-15.2826	285.587	342.109	302.109	337.761	234.283	314.283	320.37	293.413	265.587	321.239	302.109	315.152	249.065	322.978	318.63	307.326	202.109
507_Day1 5	181	498	180.786	503.399	134.003	499.5	343.555	504.373	159.344	499.5	258.759	506.323	117.434	506.323	380.592	505.348	164.217	367.921	379.617	396.186	207.102	568.701	253.886	292.872	160.319	540.436	302.619	558.954	285.075	172.015	348.428	22.8918	182.736	430.299	202.229	429.325	163.243	403.009	247.063	395.212	183.71	419.578	204.178	416.654	173.964	413.73	229.519	411.781	232.444
507_Day1 6	325.86	284.019	328.649	291.69	247.059	311.913	386.529	295.176	287.506	293.782	360.727	287.506	223.349	318.886	396.292	302.15	213.587	223.349	376.766	205.916	329.347	347.478	302.15	149.43	279.137	341.202	368.398	332.833	288.203	65.7483	274.953	15.5391	307.729	226.836	321.676	225.441	280.532	207.31	340.504	203.824	300.755	212.889	325.163	210.797	289.598	210.797	335.623	208.705	261.704
507_Day1 7	299.631	228.202	300.942	230.824	222.96	259.657	360.575	241.964	258.347	241.964	332.397	230.824	208.543	269.487	378.268	253.104	195.437	192.161	349.434	169.225	310.771	289.801	272.108	122.043	257.036	285.87	347.469	273.419	249.828	50.614	238.687	11.2955	279.317	178.399	297.01	178.399	253.76	165.293	310.771	158.74	275.385	167.259	294.389	165.948	265.555	166.603	305.529	163.982	236.066
507_Day1 8	215	379	216.272	385.576	164.057	380.038	300.133	376.082	191.747	380.829	260.576	380.829	143.487	376.082	325.449	367.38	144.279	279.563	314.373	286.683	221.019	418.804	217.854	214.69	181.462	406.146	275.608	410.892	226.557	133.202	241.589	20.8608	204.405	326.24	221.81	323.867	181.462	303.298	245.544	303.298	201.24	315.956	221.81	315.165	191.747	311.209	237.633	313.582	192.538
507_Day3 1	163	460	164.789	466.442	133.384	463.963	283.798	420.988	148.26	467.269	231.731	454.046	125.12	462.31	300.326	406.938	141.649	344.128	287.103	346.608	176.359	490.409	189.583	282.971	152.393	482.971	250.74	464.789	182.145	188.756	281.318	22.6405	154.872	416.855	173.88	416.855	139.169	391.236	199.5	384.624	156.525	407.764	173.054	405.285	146.607	402.806	189.583	397.021	166.442
507_Day3 2	199	401	197.552	406.156	156.156	398.039	275.474	407.779	174.825	401.286	236.513	408.591	139.11	395.604	305.507	409.403	139.922	301.448	301.448	316.058	208.104	445.929	206.481	232.454	172.39	428.883	261.675	444.305	213.786	144.792	251.123	18.1688	194.305	353.396	207.292	355.019	170.766	322.552	231.643	325.799	187.812	339.597	209.727	341.221	182.13	333.916	223.526	339.597	186.188
507_Day3 3	178	383	177.687	386.597	143.893	378.148	256.028	387.365	160.79	381.22	213.018	386.597	133.909	375.844	287.518	381.988	123.924	285.982	279.07	294.431	190.744	418.087	184.6	225.306	163.095	401.958	238.363	416.551	190.744	140.821	234.523	18.7012	170.007	337.442	186.136	338.21	151.574	312.864	206.873	314.4	166.167	325.921	186.136	326.689	160.022	322.849	196.889	324.385	162.326
507_Day3 4	347	554	347.156	559.07	286.609	545.398	424.305	550.281	318.836	555.164	390.125	559.07	253.406	529.773	440.906	540.516	222.156	423.328	437	419.422	353.992	579.578	315.906	344.227	312	572.742	399.891	572.742	311.023	244.617	306.141	8.2891	329.578	503.406	348.133	502.43	296.375	472.156	372.547	471.18	320.789	491.688	353.992	492.664	308.094	485.828	366.688	485.828	275.867
507_Day3 5	232	519	231.544	523.441	195.633	515.154	354.933	506.866	214.97	516.995	297.842	524.362	179.979	501.342	376.111	496.738	165.246	384.399	361.378	401.894	237.069	543.699	236.148	329.15	214.97	532.649	313.496	540.937	228.782	234.307	287.714	10.5497	214.97	471.876	235.227	473.717	195.633	447.935	262.852	443.331	212.207	459.905	237.99	463.588	202.999	454.38	253.644	457.143	208.524
507_Day3 6	195.259	409.777	194.443	413.856	121.849	395.096	293.954	429.353	156.923	403.252	240.12	424.459	96.5636	387.755	317.608	435.063	130.821	258.065	332.29	289.06	184.655	489.712	227.885	168.342	130.006	453.823	264.59	483.187	240.936	64.7529	248.276	5.2096	198.521	305.373	222.175	310.267	165.895	262.958	268.668	263.774	191.18	282.534	230.332	288.244	178.945	276.825	253.171	287.428	195.259
507_Day3 7	245	449	243.667	454.5	192.833	438.667	329.5	451.167	215.333	447.833	283.667	457	162	417	358.667	437.833	180.333	337.833	365.333	352	244.5	486.167	268.667	273.667	207.833	469.5	305.333	482	275.333	181.167	297.833	25.3333	242.833	405.333	259.5	407.833	217	372	292	373.667	239.5	392	262.833	395.333	228.667	388.667	278.667	387.833	237
507_Day3 8	200.393	470.036	202.179	472.714	162	456.643	302.179	467.357	180.75	465.572	256.643	479.857	145.929	450.393	321.821	453.964	137.893	343.25	301.286	367.357	214.679	503.071	201.286	279.857	185.214	484.321	274.5	499.5	193.25	189.679	241.464	20.9286	193.25	415.571	208.429	420.036	172.714	392.357	233.429	391.464	190.571	403.964	212.893	407.536	182.536	401.286	227.179	403.964	175.393
507_Day3 9	183.662	487.529	188.266	493.975	167.088	484.767	261.931	495.817	176.296	487.529	232.465	502.262	152.355	482.005	306.13	478.321	133.938	364.141	289.555	386.24	191.949	514.233	173.533	296.001	178.137	504.104	235.227	520.679	161.563	218.653	237.069	22.5203	170.771	439.647	184.583	444.251	149.592	401.894	211.286	416.627	163.404	428.598	190.108	433.202	160.642	417.548	202.078	427.677	156.038
507_Day3 10	198	419	197.629	423.82	167.017	413.616	295.418	422.119	180.623	417.867	246.099	427.221	144.908	404.262	324.33	413.616	144.908	314.976	300.52	330.282	205.282	457.833	206.983	251.201	178.071	441.677	264.806	462.935	196.779	159.364	235.044	28.4116	190.827	365.146	205.282	365.997	172.969	338.786	230.792	340.486	187.425	353.241	207.833	354.942	180.623	350.69	221.439	353.241	182.323
507_Day3 11	222	376	221.984	379.217	137.079	379.217	315.538	368.211	178.745	383.934	278.588	376.858	122.928	376.072	335.192	365.066	149.657	283.305	317.11	275.443	225.915	427.959	236.921	203.116	170.097	414.594	291.953	408.305	243.211	119.783	255.003	25.4434	214.909	317.896	231.418	317.896	195.255	292.739	260.506	290.38	212.55	306.89	236.921	303.745	202.33	303.745	251.858	299.028	208.619
507_Day3 12	216	435	214.754	438.483	161.364	413.907	306.28	435.093	187.636	427.466	262.212	443.568	138.483	389.33	331.703	422.381	150.347	325.771	307.975	336.788	230.008	476.619	209.669	258.822	187.636	453.737	286.788	468.144	206.28	170.686	239.331	26.6186	210.517	385.093	224.924	385.093	190.178	361.364	245.263	358.822	204.585	373.229	229.161	374.924	196.958	370.687	237.636	371.534	187.636
507_Day3 13	258	446	257.591	450.147	212.283	431.539	321.507	446.102	234.128	445.293	290.762	450.956	187.202	418.594	346.587	429.921	173.448	334.452	329.597	333.642	270.536	480.892	238.173	277.817	230.892	463.092	305.325	469.565	229.274	196.102	226.037	28.6262	251.118	404.031	263.254	403.222	222.801	373.286	279.435	374.096	243.837	392.704	264.063	394.322	234.128	387.849	277.008	387.849	210.665
507_Day3 14	262.163	304.855	263.61	309.92	198.487	320.05	336.692	310.643	232.496	311.367	298.342	308.473	183.292	323.668	349.717	308.473	191.251	234.666	336.692	229.601	267.228	356.953	257.821	163.031	224.536	346.823	317.156	345.375	255.65	84.1599	256.374	13.9718	254.203	254.203	265.781	252.756	228.154	229.601	288.936	224.536	246.244	238.284	267.228	239.008	239.008	237.561	280.252	236.114	229.601
507_Day3 15	187	469	186.544	473.04	158.259	455.704	302.42	467.566	171.945	464.828	243.113	482.164	140.011	442.018	316.106	459.354	131.799	349.865	297.858	363.551	188.369	494.026	187.456	280.522	169.208	477.602	263.186	504.974	174.683	199.317	223.952	27.7847	180.157	421.033	195.668	422.858	158.259	383.624	221.215	391.836	177.42	408.259	197.493	411.909	166.471	403.697	212.091	408.259	165.558
507_Day7 1	296.037	330.669	296.758	334.276	214.507	330.669	353.035	337.884	259.962	333.555	327.061	334.998	198.634	329.226	373.237	337.884	206.571	257.076	366.022	252.747	300.366	378.288	276.556	187.09	250.582	366.744	344.377	370.351	275.835	108.447	262.848	24.031	284.493	278.721	299.644	277.999	246.975	261.405	324.897	256.354	274.392	267.898	301.809	268.62	261.405	267.177	316.239	265.734	245.532
507_Day7 2	250	356	249.5	361.621	187.379	352.53	322.985	358.591	216.167	355.561	283.591	359.348	163.136	347.985	352.53	357.076	177.53	266.167	341.167	269.955	251.015	405.561	257.076	200.258	204.803	390.409	304.803	397.985	254.803	117.682	258.591	19.9545	243.439	304.046	258.591	305.561	221.47	282.076	280.561	280.561	238.136	294.197	261.621	294.197	228.288	291.167	273.742	290.409	226.015
507_Day7 3	230.217	271.489	229.541	274.195	158.499	286.374	295.17	289.08	193.681	276.902	264.723	278.255	138.877	293.14	325.616	299.229	163.235	215.332	324.263	213.979	225.481	329.676	240.366	157.145	183.532	313.438	276.225	320.204	251.868	77.9844	262.017	22.5041	228.187	224.128	243.072	223.451	203.154	203.154	266.753	199.771	226.158	211.949	245.779	210.596	212.626	209.919	259.987	209.919	219.392
507_Day7 4	216.891	368.289	218.444	372.171	160.991	371.394	299.966	372.171	188.941	370.618	253.382	372.947	146.239	372.947	335.68	369.065	162.543	272.792	331.798	283.661	225.432	410.214	237.854	205.245	184.283	406.332	277.45	410.991	249.5	115.183	261.146	19.6863	207.575	310.835	225.432	310.059	188.165	292.202	250.276	285.991	202.14	298.413	226.208	298.413	195.152	296.86	240.96	296.084	214.562
507_Day7 5	177.858	336.067	177.858	339.798	136.813	342.784	286.813	350.246	155.47	339.798	235.321	344.276	119.649	344.276	307.709	349.5	156.216	241.291	312.933	268.157	196.515	385.321	215.172	189.052	155.47	374.127	252.485	384.575	230.097	103.231	252.485	24.1269	180.097	282.336	194.276	279.351	162.933	262.187	225.619	258.455	175.619	268.903	198.754	268.903	169.649	265.918	215.172	266.664	198.007
507_Day7 6	280.097	355.47	280.097	359.948	201.739	359.202	325.619	358.455	240.545	359.948	306.963	357.709	185.321	359.202	352.485	360.694	192.037	283.828	345.022	272.634	278.604	394.276	267.411	209.202	230.843	389.052	314.425	389.052	263.679	123.381	248.007	36.0672	270.396	306.963	284.575	306.216	243.53	286.067	303.978	283.082	266.664	297.261	287.56	294.276	256.963	293.53	297.261	291.291	236.067
507_Day7 7	235	313	235.141	317.615	186.54	322.769	324.242	324.979	212.313	315.406	277.114	316.878	169.603	326.451	345.597	335.288	170.339	238.086	342.652	245.45	244.714	362.534	247.659	174.758	202.74	350.015	295.524	357.379	257.232	95.9654	269.014	25.2732	232.931	260.178	246.923	257.968	204.213	239.559	277.114	232.931	227.041	247.659	249.132	247.659	214.522	244.714	266.068	245.45	224.831
507_Day7 8	342	300	342.934	303.973	242.646	315.517	404.983	321.289	294.594	308.302	383.338	310.467	226.051	317.682	415.806	331.39	228.216	242.646	415.806	237.595	342.934	365.301	330.669	171.217	283.05	347.985	386.224	350.871	329.947	86.0801	325.618	20.4235	332.112	244.089	347.985	244.089	298.923	218.836	372.516	222.444	324.897	229.659	351.592	230.38	311.188	228.216	363.858	229.659	295.315
507_Day7 9	313	308	312.833	311.352	221.722	320.241	388.389	327.648	269.87	312.833	357.278	318.019	206.907	321.722	404.685	339.5	212.833	241.722	395.796	243.944	318.019	366.907	303.945	169.13	267.648	358.759	361.722	356.537	308.389	89.8704	304.685	23.9444	303.945	250.611	320.241	249.87	272.833	228.389	343.945	227.648	295.796	236.537	323.945	238.018	283.204	235.056	337.278	235.056	270.611
507_Day7 10	204	374	203.628	378.705	160.815	374.118	278.552	375.647	179.928	374.882	246.442	379.469	135.586	365.708	308.368	366.473	151.641	280.846	308.368	290.784	202.099	414.638	225.8	219.684	172.283	402.405	254.087	410.815	243.384	135.586	270.907	29.3165	198.277	325.188	216.625	324.423	177.635	300.723	243.384	299.959	193.69	311.427	218.919	314.485	186.809	307.604	235.738	310.662	202.099
507_Day7 11	284	346	283.688	349.215	218.161	344.942	332.833	349.215	250.924	346.366	308.617	349.927	192.52	344.229	353.489	349.215	195.369	264.457	346.366	260.184	287.249	386.252	273.004	189.671	242.377	376.993	324.999	379.13	271.58	116.309	270.868	18.0185	274.429	295.796	288.674	295.084	249.5	274.429	310.041	274.429	268.731	282.976	292.947	284.4	259.471	282.264	303.631	281.551	240.953
507_Day7 12	355.981	320.488	356.753	325.117	258.759	334.377	414.623	329.747	307.37	327.432	387.617	326.661	234.839	340.549	439.315	342.093	238.697	258.759	423.111	248.728	357.525	375.272	335.92	183.142	300.426	368.327	397.648	361.383	325.117	93.6358	318.945	21.1049	340.549	262.617	357.525	261.846	307.37	244.099	374.5	237.154	329.747	250.272	359.068	250.272	321.259	250.272	372.185	248.728	293.481
507_Day7 13	218	388	217.774	392.055	172.089	392.901	345.524	381.903	193.239	388.671	277.842	387.825	145.016	399.669	368.366	382.749	169.551	290.532	349.754	299.838	230.464	447.893	261.767	216.082	186.471	432.664	300.684	425.896	287.148	109.483	330.295	2.0381	215.236	321.835	234.695	321.835	199.162	294.762	268.536	293.916	212.698	309.145	238.079	309.991	202.546	308.299	254.153	309.145	244.001
1872_PreOp 1	228	348	227.253	351.687	170.692	344.146	280.043	353.195	200.103	347.162	254.402	350.933	146.559	335.096	305.684	350.179	157.871	250.631	290.601	248.369	224.236	385.624	229.515	172.954	179.741	375.066	269.485	383.361	235.548	80.1938	243.09	19.862	221.974	298.897	237.057	298.897	191.808	270.239	266.468	275.518	218.957	285.322	240.827	289.093	205.382	283.06	256.664	286.83	203.12
1872_PreOp 2	256	470	253.034	473.882	177.945	446.497	289.253	469.465	208.864	464.164	274.235	472.115	159.394	429.712	304.27	465.931	174.412	343.14	321.055	356.39	248.617	498.617	268.935	269.818	200.913	482.716	273.352	488.899	292.786	162.044	290.136	30.4187	251.267	416.461	265.401	421.762	220.348	382.009	296.32	392.61	247.733	405.86	269.818	410.277	231.832	401.443	287.486	404.094	230.065
1872_PreOp 3	242	438	242.306	442.845	182.054	435.651	319.644	441.047	209.932	437.45	278.277	444.644	156.874	431.155	334.032	436.55	172.162	316.946	335.831	321.442	238.709	487.809	262.989	219.824	197.342	473.421	292.666	481.514	279.176	109.212	284.572	30.0755	243.205	370.004	258.493	370.903	210.831	336.73	296.263	349.32	236.91	352.018	262.09	359.212	223.421	349.32	281.874	355.615	230.615
1872_PreOp 4	295	369	295.386	372.918	213.108	366.589	330.987	368.171	248.709	371.335	312.791	368.962	183.835	347.601	350.766	348.392	189.373	261.367	320.702	258.994	288.266	415.639	260.576	184.627	237.633	407.728	319.911	402.19	263.74	84.1519	257.411	24.8165	277.981	310.418	291.43	306.462	236.051	280.354	310.418	278.772	273.234	294.595	291.43	295.386	255.038	289.057	307.253	289.848	227.348
1872_PreOp 5	256.94	332.833	256.196	344.738	191.464	338.786	299.351	342.506	224.202	335.81	281.494	337.298	169.887	340.274	314.976	345.482	179.56	242.804	312.744	248.756	243.548	393.845	250.988	163.935	205.601	375.988	282.238	379.708	255.452	67.2083	254.708	12.1488	252.476	274.798	265.869	278.518	227.179	247.268	288.935	253.22	253.22	260.661	270.333	262.893	239.083	257.685	280.75	259.173	222.714
1872_PreOp 6	331	372	332.287	378.188	246.221	383.107	368.353	369.992	287.205	379.828	353.598	374.09	225.73	383.107	378.188	367.533	229.828	293.762	351.139	266.713	327.369	420.812	296.221	182.287	269.992	417.533	359.336	402.779	290.484	92.1229	275.729	30.6475	311.795	314.254	324.91	315.894	282.287	290.484	345.402	287.205	309.336	301.139	329.008	301.139	297.041	299.5	338.844	295.402	265.074
1872_PreOp 7	295	360	294.709	365.033	232.112	362.715	331.803	368.124	264.57	360.397	314.029	361.942	203.519	361.942	344.168	369.67	201.973	269.206	337.212	275.389	285.435	408.31	276.161	183.426	247.568	397.491	319.438	398.264	274.616	85.2805	273.07	31.1847	288.526	301.664	300.891	300.118	252.978	273.07	320.211	269.206	284.662	285.435	300.891	286.981	268.433	281.571	314.801	282.344	242.158
1872_PreOp 8	221	315	222.201	320.621	167.603	329.96	299.069	318.466	193.465	321.339	260.994	314.155	143.178	340.017	324.931	323.494	149.644	250.218	309.845	230.103	229.385	385.994	219.328	144.615	181.253	373.063	278.236	363.724	212.862	54.0977	214.299	13.8678	208.552	255.965	221.483	255.965	171.914	236.569	258.121	221.483	204.241	243.035	226.512	241.598	187	243.035	248.063	235.132	192.029
1872_PreOp 9	150	356	148.418	359.733	111.813	363.061	239.933	376.372	130.116	358.901	196.671	363.893	99.3336	370.548	256.572	385.523	125.956	262.395	261.563	265.723	135.939	410.482	196.671	168.385	113.477	395.507	204.159	409.65	213.31	66.8877	224.126	14.475	157.57	296.505	171.713	296.505	136.771	274.874	202.495	274.874	154.242	279.866	176.705	279.866	145.091	276.538	193.344	279.866	177.537
1872_PreOp 10	258	412	257.592	416.025	186.042	401.544	307.848	399.841	219.262	412.618	283.997	408.359	165.599	390.471	323.18	387.916	172.413	299.33	302.737	289.108	255.888	447.541	245.667	210.744	202.226	439.023	295.071	434.764	245.667	114.492	244.815	36.9787	243.963	355.548	257.592	353.844	215.003	324.883	283.146	328.291	241.408	341.067	260.147	344.474	226.928	336.808	275.48	339.364	213.299
1872_PreOp 11	136	382	136.172	391.69	100.519	390.841	244.831	378.957	118.346	383.201	188.804	377.259	86.0874	395.935	277.089	373.863	103.065	297.463	263.507	277.938	159.941	450.264	164.186	179.466	113.252	434.135	221.062	429.042	170.128	75.9007	187.955	9.6868	132.777	312.743	149.755	313.592	108.159	292.369	182.862	284.729	128.532	297.463	153.15	297.463	115.799	296.614	170.977	292.369	143.812
1872_PreOp 12	253.796	412.73	253.796	417.026	179.912	395.548	304.483	408.435	215.995	410.153	283.005	413.589	161.871	382.661	320.806	399.844	176.476	290.737	315.651	298.469	252.077	442.799	258.091	212.558	202.249	434.208	289.878	431.631	271.837	112.043	282.146	17.5412	247.782	353.452	260.668	353.452	218.572	320.806	289.019	328.538	243.486	337.988	264.964	342.284	231.459	335.411	280.428	339.706	226.304
1872_PreOp 13	233	396	233.453	409.973	180.243	393.926	277.372	399.838	207.27	398.149	257.946	402.372	154.061	389.703	303.554	396.459	165.885	292.574	303.554	298.486	227.541	462.338	241.054	198.824	192.068	434.466	269.77	442.068	246.966	104.23	247.811	16.3919	231.763	339.872	242.743	339.027	202.203	304.399	270.615	310.311	226.696	322.98	247.811	323.824	214.027	318.757	263.014	322.135	212.338
1872_PreOp 14	169.904	329.096	172.146	342.549	139.261	344.044	265.569	334.328	151.966	333.581	218.484	329.096	124.313	353.013	292.475	338.065	134.776	267.811	284.253	249.126	176.63	396.361	202.788	156.451	142.25	378.424	235.673	378.424	210.262	70.5015	215.494	13.7003	167.661	271.548	181.862	269.306	145.987	246.884	213.252	246.884	163.177	257.348	184.851	256.6	154.956	255.105	202.041	253.611	186.346
1872_Day1 1	317.184	375.087	317.966	377.434	249.891	381.347	350.83	368.827	285.103	381.347	335.181	371.957	221.722	379.782	368.827	360.22	220.94	289.797	353.178	276.495	317.966	408.733	284.32	191.206	271.8	410.298	345.353	397.779	270.236	93.3967	251.456	19.0618	297.622	328.139	309.359	326.574	267.888	300.752	335.181	298.404	296.057	314.837	313.272	314.054	281.19	312.489	325.791	305.447	249.891
1872_Day1 2	228.426	420.161	229.252	424.293	197.847	425.12	287.103	411.897	212.723	425.12	263.136	419.335	178.012	424.293	313.55	401.979	179.665	314.376	300.326	301.979	232.558	453.219	227.599	232.558	206.938	447.434	271.401	439.169	217.682	124.293	213.55	13.5496	217.682	373.054	230.078	372.227	195.368	348.26	258.178	339.996	211.897	358.178	235.037	356.525	203.632	357.351	249.913	351.566	202.806
1872_Day1 3	189.935	451.674	190.804	456.022	165.587	452.543	274.283	427.326	175.152	452.543	239.5	442.109	155.152	451.674	299.5	409.935	162.978	325.587	289.065	310.804	207.326	482.109	194.283	240.37	181.239	471.674	249.935	458.63	198.63	128.196	200.37	20.3696	179.5	392.543	191.674	396.022	156.022	365.587	215.152	368.196	176.022	379.5	191.674	380.37	167.326	375.152	205.587	373.413	176.022
1872_Day1 4	236.229	300.526	234.037	304.91	186.545	302.718	326.829	350.94	207.734	299.065	292.489	326.098	163.165	312.947	334.866	361.9	190.929	230.384	358.247	256.687	206.273	366.284	277.876	144.898	174.855	346.557	271.3	376.513	309.293	44.8	312.947	10.4597	238.421	238.421	258.879	237.69	213.579	209.926	296.142	217.232	239.882	219.424	261.071	220.155	229.653	217.232	280.798	220.155	254.495
1872_Day1 5	285	425	285.707	428.81	237.431	433.121	348.638	411.569	262.431	429.672	319.328	421.052	215.879	435.707	362.431	408.121	202.948	331.397	343.466	314.155	282.259	462.431	262.431	227.948	248.638	459.845	327.086	446.914	245.19	116.741	221.052	15.0172	271.914	371.052	285.707	370.19	234.845	345.19	313.293	328.81	271.052	357.259	288.293	354.672	251.224	354.672	305.534	345.19	227.086
1872_Day1 6	226.836	258.217	227.534	261.704	182.903	273.559	324.465	284.716	204.521	263.796	278.44	263.796	165.469	287.506	335.623	292.387	166.864	217.771	335.623	212.192	231.02	322.373	233.112	120.839	191.271	314.005	284.716	313.308	238.691	31.5781	238.691	7.1709	219.863	201.732	233.112	201.034	189.877	180.114	265.19	177.324	215.679	185.692	239.388	182.903	205.218	184.298	254.73	182.206	215.679
1872_Day1 7	235	337	231.848	347.612	176.019	350.896	309.845	364.853	206.397	341.043	272.899	348.433	153.03	359.927	325.444	379.631	177.661	256.479	342.685	271.257	215.428	393.589	272.899	169.451	184.229	387.021	276.183	395.231	292.603	67.6445	299.172	17.5624	244.984	280.288	262.226	279.467	215.428	249.911	301.635	254.837	245.805	260.584	269.615	262.226	229.385	255.658	290.961	260.584	242.521
1872_Day3 1	194	298	193.574	300.981	141.722	314.315	269.13	343.945	169.13	300.981	238.018	312.833	118.019	330.611	282.463	360.241	150.611	240.982	305.426	265.426	182.463	376.537	229.13	146.907	144.685	358.019	232.833	374.315	249.87	49.1296	256.537	19.5	196.537	238.759	211.352	239.5	172.093	214.315	247.648	210.611	195.796	218.018	216.537	218.759	184.685	217.278	235.796	217.278	209.13
1872_Day3 2	309.873	348.771	310.683	352.012	233.698	357.685	346.339	356.874	266.923	352.012	330.132	353.633	196.421	360.926	364.168	365.788	204.524	271.785	332.563	258.819	307.442	405.497	281.51	173.73	253.147	394.152	339.046	394.962	274.216	70.8128	264.492	23.8112	297.717	292.045	308.252	292.045	264.492	260.44	331.753	266.113	294.476	272.596	315.545	272.596	277.458	270.164	327.701	270.975	245.043
1872_Day3 3	229	383	229.604	387.908	181.161	388.773	279.777	396.559	203.652	383.583	256.42	387.908	151.749	395.694	304.863	408.67	169.05	291.022	316.974	303.133	223.548	442.407	248.635	197.597	187.216	431.161	271.126	435.486	259.881	92.0606	267.666	31.5069	230.469	321.299	244.31	322.164	198.462	291.022	278.047	291.022	229.604	302.268	248.635	303.998	214.898	298.808	268.531	299.673	223.548
1872_Day3 4	364	327	365.687	331.155	283.673	341.946	377.198	326.119	323.96	334.752	371.442	327.558	262.809	344.104	380.795	323.96	241.946	265.687	362.09	239.788	359.212	369.284	297.342	170.004	311.011	367.845	378.637	354.896	280.075	82.9532	248.421	28.9964	337.63	279.356	348.421	277.198	296.622	254.896	364.248	248.421	332.594	262.809	352.018	262.09	317.486	262.809	361.37	257.773	256.334
1872_Day3 5	196	382	194.283	388.196	143.848	388.196	258.63	406.457	168.196	384.717	230.804	392.543	120.37	391.674	279.5	417.761	148.196	287.326	301.239	308.196	185.587	457.761	233.413	189.935	144.717	436.022	235.152	444.717	250.804	80.3696	262.978	21.2391	199.5	321.239	211.674	323.848	171.674	288.196	249.065	291.674	198.63	300.37	219.5	302.109	183.848	296.022	237.761	299.5	206.457
1872_Day3 6	225	315	224.051	324.35	179.141	332.584	273.452	335.578	200.847	320.608	248.751	325.099	158.931	346.805	296.656	355.787	167.165	259.231	313.123	266.716	221.805	397.704	249.5	157.434	185.129	379.74	258.482	379.74	261.476	65.3683	265.967	19.7096	227.045	262.224	239.021	262.224	202.344	231.536	269.71	232.284	226.296	245.009	244.261	245.757	213.572	240.518	259.979	242.763	223.302
1872_Day3 7	247	323	246.753	327.601	184.743	342.514	300.913	339.374	213.786	326.031	278.15	326.816	161.98	355.858	322.891	358.998	172.969	239.688	327.601	259.312	242.043	389.61	253.032	153.346	197.302	377.051	284.429	380.191	260.097	52.0903	264.806	19.1232	243.613	262.451	259.312	263.236	214.571	234.979	287.569	232.624	243.613	245.968	262.451	245.968	229.484	243.613	278.15	241.258	221.635
1872_Day3 8	258	433	259.424	439.009	204.604	435.228	305.738	439.954	232.959	434.283	283.999	438.063	173.413	435.228	323.697	440.899	180.975	321.806	322.751	323.697	256.589	481.542	264.15	223.508	216.891	475.87	297.232	482.487	266.041	112.921	262.26	25.965	252.808	373.791	264.15	374.736	216.891	335.984	298.177	334.094	249.973	354.887	268.876	356.778	235.795	348.271	286.835	348.271	232.959
1872_Day3 9	173.454	451.971	173.454	455.774	142.086	451.021	250.451	458.625	157.295	452.922	212.428	458.625	120.222	447.219	270.413	453.873	132.58	336.002	276.116	333.15	174.405	500.451	202.922	227.637	144.937	482.39	223.835	490.945	215.28	116.42	231.439	22.3137	180.108	387.333	193.416	387.333	152.542	348.359	231.439	350.26	176.306	368.321	199.12	369.272	162.048	362.618	219.082	366.42	176.306
1872_Day3 10	296	308	297.174	315.004	221.205	339.035	337.485	325.857	256.864	318.105	320.43	318.105	203.376	354.539	358.415	339.035	201.826	259.19	343.686	254.539	294.849	382.446	285.546	154.539	244.461	372.368	327.407	367.717	282.446	61.5155	274.694	27.407	288.647	252.988	301.05	252.213	256.089	222.756	328.182	222.756	287.872	237.484	306.477	235.934	274.694	231.283	320.43	232.833	251.438
1872_Day3 11	223	405	221.325	409.16	157.818	407.371	278.57	419.894	190.019	403.793	254.419	410.949	139.929	412.738	292.881	422.577	156.924	298.248	296.459	296.459	214.169	457.461	237.425	205.225	173.919	443.149	257.103	448.516	245.475	96.9955	248.158	28.1225	222.219	342.971	234.742	342.076	192.702	307.192	270.52	307.192	219.536	322.398	239.214	324.187	206.119	316.137	259.786	319.715	210.591
1872_Day3 12	264	348	263.976	350.83	201.378	348.483	308.577	363.35	232.677	346.135	288.232	353.96	167.732	356.308	328.139	373.522	174.774	263.193	329.703	271.018	256.151	404.821	267.106	166.167	208.42	389.171	293.71	399.344	273.365	66.7926	278.843	18.2793	258.498	284.32	268.671	285.885	224.07	249.891	303.099	256.933	256.151	264.758	274.148	266.323	239.719	260.063	292.145	264.758	234.242
1872_Day3 13	236	365	234.459	368.606	174.297	364.541	288.118	376.736	205.191	366.167	263.728	372.671	150.72	362.915	309.256	381.614	164.541	264.541	307.63	263.728	231.207	420.638	240.15	168.606	186.492	404.378	273.484	414.947	249.906	59.6626	248.28	15.7602	230.394	300.313	247.468	298.687	196.248	263.728	279.175	270.232	227.955	281.614	249.906	282.427	210.882	275.11	266.98	279.175	214.947
1872_Day3 14	220	396	220.411	400.006	175.723	399.163	279.433	399.163	198.488	398.32	251.608	399.163	156.33	398.32	295.453	400.849	163.075	303.041	298.825	304.728	221.254	455.655	229.685	205.234	178.252	439.635	267.628	437.105	234.744	98.9941	237.274	18.8929	217.881	338.454	229.685	336.768	187.527	305.571	260.883	304.728	211.136	321.591	232.215	321.591	201.018	317.375	248.235	315.689	206.077
1872_Day3 15	196.161	452.19	196.161	455.901	161.838	448.48	270.372	456.828	177.608	451.262	230.483	457.756	139.574	442.914	287.997	448.48	153.489	326.031	293.563	329.741	198.016	500.428	223.062	231.411	164.621	485.585	244.398	492.079	230.483	119.166	243.47	21.7635	200.799	389.11	211.93	387.255	172.969	349.222	250.892	350.149	197.088	369.63	214.713	371.485	182.246	363.136	236.977	365.919	198.016
1872_Day3 16	236	414	234.945	419.021	170.733	403.61	283.747	419.877	201.555	412.171	262.342	419.021	147.616	395.904	302.582	414.74	160.459	288.027	300.014	292.308	233.233	459.26	245.219	198.986	181.007	446.418	272.616	451.555	257.205	84.2603	252.069	14.911	232.377	348.815	247.788	347.959	198.986	307.719	282.034	307.719	231.52	329.979	254.637	331.692	214.397	323.13	274.329	325.699	212.685
1872_Day3 17	180	341	177.494	347.396	140.277	345.778	238.173	359.532	159.694	340.924	209.047	349.014	124.904	347.396	260.827	378.141	149.176	252.736	287.526	262.445	171.021	399.176	225.228	157.267	139.468	385.422	221.183	399.176	243.837	63.4159	256.782	20.5356	188.82	278.626	201.765	280.244	166.167	243.837	243.028	249.5	188.011	260.018	208.238	260.827	175.875	254.354	229.274	257.591	205.811
1872_Day3 18	161.336	356.988	160.531	361.819	117.858	354.572	243.461	381.142	139.597	356.183	199.983	369.87	108.196	355.378	261.175	388.389	139.597	257.149	282.914	278.888	148.453	412.543	223.333	155.7	120.273	392.415	204.814	411.738	246.682	59.8865	268.421	9.1618	167.777	293.381	183.075	293.381	150.869	263.59	220.112	270.837	166.972	276.473	187.101	278.083	157.31	272.447	207.23	276.473	200.788
1872_Day3 19	214	467	213.248	472.193	168.992	462.777	271.628	466.543	188.766	466.543	243.38	469.368	145.451	453.361	289.519	461.835	159.575	324.359	295.168	338.483	208.54	507.975	233.022	236.788	178.408	495.733	253.737	500.442	237.73	128.502	243.38	17.3908	211.364	402.513	221.722	405.338	181.233	359.199	264.095	364.848	208.54	385.564	227.372	386.506	192.532	378.031	249.971	381.798	205.715
1872_Day3 20	285.471	434.752	284.572	439.248	218.924	426.658	331.334	437.45	251.299	432.953	312.45	438.349	188.349	416.766	347.522	434.752	196.442	311.55	338.529	314.248	284.572	481.514	276.478	218.924	233.313	467.126	321.442	469.824	282.773	109.212	285.471	24.6799	278.277	370.903	289.968	370.004	248.601	333.133	317.845	327.737	274.68	351.119	296.263	351.119	259.392	347.522	311.55	346.622	241.406
1872_Day3 21	156.716	386.957	156.716	390.394	114.62	386.957	236.613	410.153	134.38	386.098	192.799	397.266	101.734	389.534	260.668	417.026	132.661	295.033	281.287	303.624	150.703	432.49	215.136	181.631	117.198	418.744	201.39	435.926	237.472	77.6787	248.641	28.7096	164.448	320.806	176.476	321.665	142.971	289.878	217.713	294.174	160.153	302.765	181.631	303.624	149.844	297.61	203.967	301.906	195.376
1872_Day3 22	322	401	323.941	406.557	229.276	399.672	354.061	406.557	275.748	400.533	340.292	404.836	197.435	389.345	368.691	403.115	203.459	296.402	344.595	286.935	312.753	454.75	292.099	194.853	252.512	441.841	349.758	442.701	295.541	85.5585	272.305	25.3176	306.729	334.268	318.777	335.128	264.56	293.82	346.316	297.262	305.008	313.614	323.08	314.474	286.075	308.45	342.013	309.311	253.373
1872_Day3 23	190.36	444.841	189.464	449.321	163.478	445.737	255.772	443.048	176.919	447.529	227.099	452.009	141.973	440.36	272.798	436.776	146.453	321.185	286.238	328.353	201.113	487.851	207.385	228.891	170.647	475.307	239.643	479.787	212.762	128.532	225.306	19.2133	188.568	387.493	198.425	386.597	162.582	346.274	233.371	351.651	184.984	368.676	202.009	370.468	172.439	363.299	219.93	365.091	185.88
1872_Day3 24	274	446	271.796	450.164	191.151	444.471	319.234	455.857	228.153	446.369	299.31	452.062	170.278	444.471	337.261	456.805	181.663	324.927	331.568	329.671	266.103	507.09	267.052	224.358	211.075	491.91	308.798	494.756	272.745	110.506	264.206	33.6556	266.103	377.109	277.489	378.058	233.845	338.21	311.644	335.363	260.411	354.339	280.335	356.236	246.179	350.544	301.208	351.492	229.101
1872_Day7 1	167.093	445.796	166.167	448.574	139.315	449.5	264.315	435.611	153.204	448.574	216.167	444.87	122.648	455.055	278.204	432.833	139.315	352.278	268.019	334.685	168.018	495.796	171.722	250.426	149.5	476.352	234.685	484.685	171.722	123.574	210.611	17.0926	161.537	386.537	174.5	387.463	141.167	361.537	207.833	356.907	157.833	372.648	179.13	370.796	150.426	370.796	194.87	367.093	165.241
1872_Day7 2	202.651	406.631	200.993	409.948	164.508	397.51	292.203	405.802	183.58	403.314	245.769	413.264	147.095	390.047	309.616	396.681	171.142	293.032	301.324	304.641	198.505	458.87	221.722	215.089	168.654	435.653	265.669	449.749	230.014	89.8814	235.818	11.9378	205.138	344.442	219.235	346.1	186.067	316.25	258.207	314.591	207.626	326.2	230.843	327.029	198.505	324.541	247.427	324.541	209.284
1872_Day7 3	189	508	190.898	512.403	153.263	507.027	308.102	472.618	170.468	510.253	254.339	500.575	144.661	505.952	317.78	457.565	136.059	380.145	295.199	365.091	203.801	562.941	183.371	281.221	172.618	542.511	280.145	534.984	177.995	147.887	191.973	14.5538	184.446	452.188	203.801	445.737	150.038	411.328	234.984	407.027	175.844	433.909	202.726	432.833	161.866	431.758	223.156	425.307	158.64
1872_Day7 4	325	549	324.763	555.289	239.5	537.395	376.342	525.816	282.658	556.342	354.237	539.5	216.342	519.5	379.5	510.026	208.974	422.658	359.5	404.763	322.658	575.289	291.079	330.026	267.921	572.132	359.5	557.395	276.342	190.026	220.553	47.9211	311.079	497.395	324.763	495.289	275.289	462.658	354.237	458.447	311.079	482.658	327.921	482.658	291.079	480.553	343.711	472.132	247.921
1872_Day7 5	291	526	291.552	529.999	238.871	517.984	335.914	514.287	264.75	527.226	310.96	524.454	213.918	502.273	351.626	503.197	200.054	389.519	340.535	377.504	293.4	543.862	276.764	302.642	255.507	541.09	326.672	533.696	264.75	182.494	242.568	65.1192	281.385	457.91	293.4	457.91	247.19	422.79	322.051	420.018	280.461	441.274	299.87	441.274	263.825	439.426	314.657	436.653	236.099
1872_Day7 6	318.926	269.383	320.23	271.99	251.782	305.237	364.559	278.509	281.769	281.769	343.046	271.99	243.307	315.667	374.337	285.028	221.143	230.921	348.261	206.149	326.097	313.059	279.813	130.53	282.421	322.186	355.432	304.585	264.819	50.3475	248.522	26.8794	303.281	221.795	318.926	221.143	270.686	200.934	338.483	194.415	301.325	206.149	317.623	206.149	286.984	204.845	331.312	202.89	247.87
1872_Day7 7	270	402	270.468	405.145	226.919	401.919	335.79	389.016	248.694	404.339	304.339	399.5	209.984	397.887	349.5	373.693	199.5	299.5	333.371	282.565	274.5	441.435	246.274	205.145	237.403	430.952	321.274	424.5	239.016	90.629	240.629	14.8226	258.371	345.468	271.274	345.468	226.113	315.629	297.887	309.177	254.339	330.952	273.693	328.532	239.823	328.532	290.629	322.081	219.661
2143_PreOp 1	401	365	404.745	369.212	332.833	386.133	428.434	361.598	371.75	375.981	416.59	364.136	304.068	386.979	440.278	359.06	256.691	288.84	380.211	268.536	419.974	407.283	307.453	205.084	373.442	410.668	437.74	393.747	286.302	121.327	235.541	29.1108	373.442	327.757	385.287	324.373	331.987	313.375	390.363	304.915	364.982	321.835	382.749	315.913	348.908	321.835	386.133	309.145	275.304
2143_PreOp 2	344	364	345.022	367.411	286.067	370.396	374.873	364.425	315.918	368.903	359.948	363.679	262.933	368.157	398.754	361.44	225.619	281.589	356.963	267.411	363.679	398.754	280.843	215.172	313.679	396.515	379.351	387.56	273.381	131.59	235.321	17.4104	332.336	327.112	342.037	322.634	287.56	309.948	347.261	300.993	315.918	318.157	333.828	313.679	303.231	316.664	341.291	306.963	246.515
2143_PreOp 3	386	439	387.923	445.809	293.124	437.42	408.896	434.903	340.943	447.487	399.668	439.936	277.185	432.386	420.641	428.191	252.856	348.493	384.567	330.037	394.634	470.138	319.131	273.829	337.587	468.46	410.574	456.715	317.453	188.258	270.473	26.3456	362.755	402.185	376.178	397.151	321.648	381.211	382.889	373.661	353.527	395.473	371.983	388.762	340.104	392.118	379.534	383.728	283.057
2143_PreOp 4	224.646	480.981	224.646	485.855	178.837	480.007	282.151	481.956	200.28	482.931	253.886	483.906	165.192	477.083	307.492	477.083	156.42	360.124	291.898	354.276	234.393	528.74	210.026	289.948	194.432	516.069	277.278	519.968	211.001	174.939	220.748	23.8665	219.773	427.375	232.444	420.553	191.508	408.857	244.139	398.135	211.001	415.679	226.595	409.831	200.28	414.705	236.342	404.958	187.609
2143_PreOp 5	188	502	185.891	509.362	117.843	495.555	278.593	501.472	153.346	500.486	234.214	505.417	91.216	485.693	323.958	498.514	119.816	332.833	307.192	332.833	192.794	578.395	212.518	217.449	137.567	546.837	273.662	568.534	227.311	86.285	249.993	23.1686	181.946	418.632	201.67	408.77	140.526	385.102	239.145	369.322	165.18	398.908	198.711	393.977	154.332	392.991	223.366	382.143	189.835
2143_PreOp 6	201	503	201.541	508.684	160.725	502.561	302.561	513.786	177.051	503.582	244.398	509.704	144.398	498.48	335.214	513.786	144.398	372.969	317.867	378.071	207.663	549.5	197.459	297.459	178.071	536.235	268.888	549.5	185.214	184.194	219.908	25.0102	197.459	444.398	209.704	438.276	157.663	425.01	228.071	410.724	175.01	429.092	194.398	425.01	166.847	427.051	214.806	422.969	177.051
2143_PreOp 7	376	384	380.564	388.389	309.359	393.084	405.603	378.217	345.353	392.301	392.301	382.129	274.93	389.954	424.383	368.045	245.979	317.184	378.999	281.19	388.389	421.253	303.099	230.329	341.44	420.47	406.386	407.951	281.973	143.475	253.021	21.4092	350.83	343.788	366.48	339.093	307.012	328.921	365.697	318.749	339.093	337.528	356.308	329.704	325.009	335.963	361.002	324.226	261.628
2143_PreOp 8	310	520	312.631	525.763	265.157	524.753	363.136	503.54	288.389	525.763	335.864	516.672	244.954	519.702	372.227	491.419	207.581	398.49	341.924	382.328	325.763	554.045	260.106	320.712	285.359	553.035	359.096	540.914	239.904	215.662	207.581	17.6818	293.439	475.258	304.55	468.187	256.066	451.015	314.651	438.894	281.318	464.147	298.49	457.076	269.197	461.116	309.601	448.995	228.793
2143_PreOp 9	411	383	413.562	387.781	329.188	394.812	427.625	378.406	369.031	394.031	421.375	381.531	295.594	390.906	438.562	368.25	272.938	310.438	390.125	281.531	424.5	418.25	322.156	228.406	370.594	423.719	434.656	403.406	310.438	143.25	254.188	22.9375	389.344	344.031	397.938	339.344	344.812	329.188	397.156	319.031	375.281	337	389.344	331.531	362.781	336.219	394.812	326.062	287.781
2143_Day1 1	112	442	112.275	449.6	93.3124	447.604	231.037	433.632	103.292	447.604	174.151	440.618	82.3343	446.606	245.009	429.64	103.292	338.821	249.999	339.819	139.221	486.526	151.197	255.987	109.28	478.542	197.105	476.546	156.187	166.167	203.093	35.4281	122.254	394.71	138.222	386.726	94.3104	380.738	152.195	359.779	108.282	384.73	127.245	375.748	100.298	381.736	141.217	368.762	143.213
2143_Day1 2	177	418	176.5	422.5	143.5	421.5	246.5	410.5	161.5	421.5	211.5	415.5	129.5	415.5	272.5	402.5	141.5	317.5	270.5	303.5	189.5	457.5	187.5	241.5	159.5	450.5	235.5	444.5	186.5	165.5	246.5	47.5	175.5	371.5	191.5	363.5	154.5	356.5	205.5	338.5	168.5	361.5	183.5	353.5	160.5	360.5	197.5	346.5	173.5
2143_Day1 3	341	388	340.5	392.5	248.5	398.5	359.5	390.5	295.5	395.5	349.5	391.5	220.5	395.5	370.5	385.5	213.5	303.5	331.5	290.5	320.5	426.5	295.5	231.5	274.5	425.5	347.5	418.5	311.5	171.5	238.5	62.5	334.5	348.5	348.5	343.5	298.5	328.5	348.5	321.5	327.5	336.5	343.5	334.5	315.5	334.5	347.5	327.5	267.5
2143_Day1 4	354.5	379.5	354.5	385.5	280.5	378.5	372.5	386.5	315.5	379.5	362.5	382.5	231.5	367.5	382.5	384.5	227.5	297.5	348.5	289.5	341.5	425.5	316.5	235.5	305.5	418.5	360.5	414.5	332.5	178.5	263.5	93.5	347.5	340.5	356.5	339.5	309.5	317.5	362.5	320.5	341.5	330.5	355.5	327.5	328.5	324.5	359.5	323.5	286.5
2143_Day1 5	309.159	475.826	310.106	481.508	254.235	480.561	366.924	450.258	285.485	482.454	340.409	467.303	233.401	478.667	377.341	441.735	208.78	368.818	351.773	348.932	321.47	511.811	267.492	276.962	276.015	509.917	355.561	492.871	266.546	191.735	248.553	26.9621	298.742	425.636	311.053	419.008	270.333	415.22	319.576	393.439	288.326	419.008	307.265	407.644	277.909	415.22	314.841	401.962	239.083
2143_Day1 6	244	366	247.215	370.615	174.089	391.639	313.028	365.131	211.566	376.1	278.293	361.474	155.807	407.178	337.708	371.529	148.494	285.606	323.997	263.668	258.184	418.147	229.847	196.941	204.253	423.632	301.145	401.694	223.449	92.7358	226.191	21.4378	226.191	312.114	248.129	305.716	183.229	293.833	270.067	276.465	216.136	301.145	238.074	293.833	199.683	299.317	257.27	283.778	201.511
2143_Day1 7	397	293	399.364	295.822	307.402	318.982	431.38	297.865	354.405	305.358	417.075	295.822	280.835	321.707	442.279	301.952	245.413	252.225	378.928	207.947	402.77	340.099	314.214	156.176	348.274	348.955	427.974	327.838	302.634	78.5191	283.56	24.0232	376.203	253.587	387.102	251.544	332.606	236.557	388.465	218.846	372.797	242.007	388.465	231.789	353.723	239.963	391.189	227.02	275.386
2143_Day1 8	433	411	436.035	420.598	305.675	425.744	457.476	415.452	370.855	426.601	448.042	419.74	280.804	423.171	463.479	409.449	271.37	331.404	416.31	296.241	414.594	467.768	367.425	231.061	345.126	462.622	442.039	448.042	375.143	139.294	258.505	32.09	412.021	366.567	430.889	363.994	372.57	347.699	434.32	339.123	406.018	356.275	425.744	351.987	388.008	353.702	429.174	345.126	335.692
2143_Day1 9	261	580	266.167	587.5	222.167	591.5	406.167	591.5	240.833	587.5	335.5	586.167	200.833	599.5	452.833	596.833	208.833	459.5	455.5	448.833	287.5	656.833	276.833	368.833	243.5	640.833	370.167	640.833	283.5	239.5	299.5	112.833	263.5	516.833	290.167	511.5	214.167	490.167	310.167	474.167	243.5	499.5	267.5	494.167	226.167	496.833	288.833	486.167	270.167
2143_Day1 10	205	471	207.5	475.5	169.5	472.5	303.5	476.5	187.5	472.5	259.5	475.5	157.5	473.5	349.5	470.5	162.5	369.5	333.5	359.5	240.5	520.5	204.5	287.5	200.5	507.5	292.5	512.5	178.5	211.5	263.5	82.5	202.5	421.5	220.5	415.5	168.5	382.5	242.5	381.5	186.5	407.5	204.5	401.5	172.5	403.5	229.5	393.5	195.5
2143_Day7 1	230	425	234.845	431.397	183.121	437.431	294.328	419.328	207.259	431.397	261.569	424.5	162.431	442.603	311.569	419.328	152.086	323.638	297.776	315.017	246.052	461.569	205.535	250.362	209.845	464.155	282.259	452.948	202.948	161.569	214.155	15.8793	219.328	384.845	229.672	377.948	184.845	365.017	239.155	357.259	204.672	372.776	221.052	367.603	193.465	370.19	235.707	364.155	188.293
2143_Day7 2	150.235	439.757	151.154	443.434	117.147	440.676	269.721	449.868	133.691	442.515	215.493	450.787	107.037	440.676	284.426	448.029	118.985	328.544	283.507	340.493	160.346	482.037	164.022	269.721	131.853	468.25	232.037	485.713	160.346	169.537	190.677	36.2647	146.559	391.963	164.022	387.368	120.823	377.257	181.485	363.471	132.772	377.257	152.993	374.5	126.338	375.419	168.618	368.985	152.993
2143_Day7 3	186	390	187.205	394.582	150.32	398.68	247.861	397.041	165.074	395.402	213.434	389.664	137.205	403.598	285.566	404.418	135.566	301.959	302.779	296.221	195.402	433.926	191.303	217.533	162.615	426.549	235.566	429.828	197.041	129.828	211.795	29.0082	183.107	337.205	197.861	333.926	150.32	312.615	214.254	312.615	163.434	324.91	189.664	321.631	157.697	319.992	203.598	317.533	178.189
2143_Day7 4	135	400	136.324	404.061	117.743	399.838	232.608	406.595	127.034	400.682	179.399	402.372	98.3176	400.682	250.345	404.905	105.919	298.486	252.878	299.331	158.284	447.135	150.682	233.453	125.345	431.932	204.737	439.534	156.595	153.216	213.182	22.3041	134.635	355.074	147.304	348.318	105.919	338.182	166.73	324.669	121.966	343.25	138.013	339.027	114.365	339.872	157.439	333.959	140.547
2143_Day7 5	144	415	144.878	420.508	114.626	423.029	249.92	410.424	129.752	420.508	195.298	413.786	103.702	426.391	265.046	413.786	112.945	325.55	257.483	318.828	169.248	470.088	163.365	249.08	135.635	455.803	228.071	455.803	160.845	159.164	187.735	35.6345	150.761	371.769	163.365	365.887	123.029	356.643	182.693	342.357	136.475	360.004	153.281	354.122	128.071	358.324	168.408	349.08	148.239
2143_Day7 6	147.584	410.65	146.713	415.876	117.096	414.134	235.563	414.134	131.904	411.521	186.782	412.392	101.416	415.876	259.082	414.134	115.354	320.058	262.566	325.284	160.65	463.786	169.361	246.887	128.42	448.977	213.786	451.591	177.2	159.779	228.594	29.9878	144.099	367.967	160.65	361.869	120.58	354.03	173.716	341.834	131.033	357.514	146.713	353.159	124.936	355.772	162.392	347.932	154.552
2143_Day7 7	313	391	314.016	395.468	242.242	395.468	346.274	391.435	275.307	393.855	330.952	392.242	219.661	394.661	367.242	389.823	205.952	301.113	348.693	297.081	319.661	446.274	283.371	225.306	264.823	437.403	348.693	431.758	281.758	131.758	262.403	20.4677	301.919	347.887	315.629	343.048	264.016	327.726	328.532	320.468	290.629	337.403	312.403	333.371	279.339	334.984	323.693	327.726	250.306
2143_Day7 8	157	405	157.395	410.026	136.342	409.149	225.816	403.886	146.868	407.395	188.974	404.763	117.044	411.781	253.009	405.64	119.675	322.307	251.254	318.798	174.061	453.009	170.553	237.219	145.114	441.605	214.412	443.36	167.044	155.64	194.237	26.693	159.149	362.658	173.184	358.272	134.588	352.132	184.588	335.465	147.746	353.886	165.29	348.623	140.728	352.132	176.693	342.483	153.886
2143_Day3 1	238.837	333.623	238.837	336.783	194.603	339.152	302.028	347.841	217.51	336.783	270.432	338.363	166.957	345.472	317.036	358.9	166.167	257.004	316.246	266.483	238.047	393.655	233.307	178.015	202.502	379.437	280.701	382.596	233.307	99.0261	239.626	24.7765	231.727	286.23	249.105	280.701	195.393	268.852	263.323	264.903	218.299	275.961	238.047	272.012	208.031	272.012	253.844	268.852	209.611
2143_Day3 2	182	422	183.101	426.416	149.233	424.634	249.054	425.525	166.167	424.634	216.969	424.634	130.516	424.634	276.684	421.069	134.081	317.682	273.118	313.226	187.557	462.958	184.883	247.272	159.928	454.937	231.229	455.828	189.34	165.275	221.425	30.6943	173.297	378.288	190.231	372.049	146.559	358.68	209.839	348.876	164.384	365.81	183.101	363.136	153.689	363.136	197.361	356.006	174.188
2143_Day3 3	213	375	213.408	378.901	172.035	384.183	278.549	382.423	190.521	378.901	246.859	378.901	155.31	395.627	304.077	387.704	149.148	287.352	304.077	286.472	222.211	422.035	211.648	204.606	187.88	414.993	261.824	415.873	214.289	120.099	223.092	22.3873	205.486	326.084	219.57	323.444	172.035	302.317	246.859	295.275	194.923	313.761	216.93	311.12	184.359	311.12	237.176	303.197	194.042
2301_PreOp 1	230.469	420.78	229.604	425.971	171.645	409.535	294.483	419.915	201.922	419.915	267.666	426.836	154.344	404.344	312.649	416.455	157.804	297.078	310.919	298.808	231.334	470.953	229.604	195.867	189.811	451.057	280.642	463.168	230.469	105.901	227.009	17.6661	225.279	349.846	236.524	347.251	195.002	318.704	262.476	323.029	219.223	334.275	239.984	333.41	210.573	329.95	252.095	329.95	203.652
2301_PreOp 2	181	341	180.431	347.098	151.152	347.848	235.236	350.101	164.665	342.593	207.458	343.344	129.38	353.104	267.518	359.11	136.887	259.26	281.031	262.263	182.683	401.152	203.704	169.17	148.149	386.137	226.227	390.641	218.719	84.3348	233.734	28.0285	179.68	276.527	193.194	278.029	160.911	257.758	217.218	255.506	175.176	263.014	193.944	263.014	167.668	260.761	207.458	260.01	188.689
2301_PreOp 3	221	305	219.414	313.254	163.54	321.85	271.706	323.282	191.477	309.672	248.784	313.97	144.916	329.013	296.062	336.176	159.242	240.188	300.36	244.486	212.251	366.978	234.457	152.079	173.569	358.382	258.096	361.248	245.918	75.4312	258.096	33.884	216.549	244.486	231.592	248.067	194.342	228.01	253.798	230.875	212.251	233.741	232.308	234.457	204.371	230.875	246.635	231.592	212.251
2301_PreOp 4	234.41	370.626	233.595	375.52	177.314	369.81	310.267	386.123	205.862	370.626	276.009	380.413	152.844	371.441	332.29	392.648	167.526	282.534	333.105	292.322	230.332	421.197	249.092	198.521	188.733	413.04	281.719	426.091	262.958	102.273	275.193	32.9421	233.595	316.792	249.092	315.161	207.494	293.954	271.931	294.769	228.701	302.11	248.276	302.11	220.544	298.032	262.143	298.032	227.885
2301_PreOp 5	255.412	398.993	255.412	403.216	190.378	397.304	304.399	404.061	223.318	399.838	281.595	404.061	169.263	394.77	320.446	399.838	173.487	305.243	315.378	309.466	253.723	448.824	244.432	216.561	206.426	436.155	295.953	442.068	244.432	121.122	244.432	26.527	245.277	338.182	257.946	337.338	221.628	317.068	275.682	318.757	241.054	324.669	259.635	324.669	231.763	320.446	268.926	322.135	219.095
2301_PreOp 6	314	461	313.842	466.101	229.363	459.225	386.533	469.048	269.637	463.154	357.064	466.101	201.858	454.313	413.056	471.013	202.84	348.223	408.144	350.188	314.824	527.005	299.107	236.239	256.867	509.323	370.816	516.199	306.966	128.184	309.913	33.8811	298.125	386.533	317.771	385.551	267.673	358.046	347.241	359.029	290.266	367.869	318.753	369.834	277.496	362.958	334.471	363.94	266.691
2301_PreOp 7	162.095	329.271	162.095	333.088	123.164	349.882	249.882	352.172	141.485	339.195	211.714	338.431	108.66	359.805	271.256	362.859	126.981	266.676	275.836	259.042	161.332	410.187	190.34	172.019	127.744	392.63	221.637	396.447	202.553	78.126	209.424	36.9046	157.515	271.256	171.256	271.256	137.668	250.645	191.866	243.775	149.882	258.279	169.729	253.698	143.775	255.989	182.706	249.882	176.599
2301_PreOp 8	227.861	447.014	227.861	451.618	179.979	439.647	285.872	442.41	202.078	446.093	259.168	447.935	162.483	436.885	307.971	437.806	162.483	333.754	305.209	332.833	230.623	492.134	228.782	238.911	192.87	478.321	272.981	481.084	233.386	148.671	240.752	29.8867	217.732	381.636	234.307	381.636	197.474	357.695	250.881	359.537	214.049	367.824	234.307	366.903	204.841	362.299	245.356	364.141	207.603
2301_PreOp 9	180	387	179.368	390.589	141.414	390.589	240.424	393.064	157.916	389.764	207.421	389.764	123.262	391.414	268.477	398.84	136.464	294.054	278.378	299.83	176.893	444.219	196.695	204.12	146.365	426.893	229.698	431.843	208.246	109.236	231.348	35.8036	176.068	326.233	187.619	326.233	157.091	308.081	205.771	303.13	171.117	311.381	188.444	311.381	163.691	309.731	200.82	308.081	184.319
2301_PreOp 10	193.768	372.111	194.564	376.092	157.94	376.092	251.888	380.073	177.844	375.296	221.634	376.889	133.258	377.685	278.162	385.647	144.405	277.366	287.717	284.532	187.398	430.233	211.283	184.213	157.143	414.309	236.761	421.474	222.43	96.6338	239.946	17.8121	184.213	310.01	199.341	310.01	169.882	291.697	216.06	290.901	181.825	298.067	200.137	295.678	175.455	294.086	209.691	294.086	196.952
2301_PreOp 11	143	341	142.964	345.001	107.31	355.188	232.946	361.979	125.137	345.001	188.804	350.094	95.4253	363.677	254.169	367.921	129.381	269.449	263.507	276.24	140.417	414.61	192.2	180.315	116.648	387.446	200.688	400.179	204.084	97.972	243.133	42.7937	148.906	287.276	161.639	288.125	133.626	269.449	184.559	266.902	142.964	271.996	162.488	271.996	138.719	270.298	176.071	270.298	178.617
2301_PreOp 12	245	316	244.471	319.902	191.31	319.902	299.069	330.678	217.891	317.747	275.362	321.339	166.167	323.494	317.747	337.862	174.787	239.442	321.339	244.471	243.753	372.345	253.092	156.828	203.523	358.695	285.42	365.879	258.121	80.6782	260.994	34.7011	240.879	259.558	255.247	259.558	217.172	240.161	278.236	238.724	236.569	246.626	255.965	248.063	226.512	243.035	269.615	245.908	225.075
2301_PreOp 13	214.024	386.812	214.024	389.316	168.114	390.986	263.273	390.151	191.487	390.151	239.901	389.316	147.246	388.482	287.48	391.821	152.255	289.149	295.827	286.645	213.19	441.069	218.198	195.66	173.123	430.218	254.926	431.887	229.049	108.014	239.066	30.3848	204.842	322.538	218.198	322.538	184.809	304.174	238.231	299.166	199.834	309.183	218.198	309.183	191.487	306.679	229.884	305.009	197.33
2301_PreOp 14	165.017	423.638	165.017	428.81	130.535	426.224	241.741	421.052	146.052	426.224	200.362	427.086	112.431	424.5	264.155	408.121	126.224	320.19	261.569	321.914	184.845	471.914	183.983	232.259	149.5	463.293	228.81	458.983	187.431	139.155	222.776	29.6724	161.569	366.741	173.638	365.879	141.741	344.328	189.155	341.741	153.81	353.81	171.052	351.224	147.776	352.086	182.259	347.776	165.017
2301_PreOp 15	182	335	181.59	339.052	140.545	346.515	239.798	349.5	159.948	339.798	211.44	342.037	128.605	349.5	270.396	357.709	142.784	258.455	280.097	268.157	180.843	391.291	209.948	174.873	148.007	378.604	229.351	390.545	225.619	91.291	235.321	33.8284	183.082	282.336	195.769	284.575	167.41	262.187	218.903	259.202	178.605	267.411	197.261	266.664	173.381	265.918	210.694	264.425	191.291
2301_PreOp 16	252	421	252.533	424.977	198.807	424.11	311.458	420.644	224.803	425.843	284.595	424.977	178.876	420.644	333.122	415.445	182.342	317.524	325.323	312.325	256.866	470.037	249.067	223.07	213.538	462.238	301.926	459.639	253.399	134.682	255.133	30.6958	243.001	356.519	257.732	359.119	218.737	334.855	273.33	332.256	236.935	344.387	256.866	344.387	227.403	340.921	267.264	340.921	227.403
2301_PreOp 17	196	327	194.237	331.831	152.883	334.838	253.635	341.605	173.936	330.327	225.064	334.087	132.583	342.357	270.929	349.124	144.613	252.132	285.966	261.906	190.477	389.726	215.29	162.658	153.635	376.192	238.598	380.703	232.583	78.4474	251.38	28.0714	191.229	267.169	204.763	267.921	173.936	248.372	225.816	248.372	188.222	256.643	205.515	253.635	180.703	253.635	219.049	252.883	198.748
2301_PreOp 18	225.152	293.739	225.152	296.482	161.366	321.173	285.508	315.687	190.172	302.655	260.817	304.713	146.962	336.263	307.456	335.577	155.879	229.267	308.142	237.497	229.267	368.499	235.44	145.59	185.371	354.095	273.848	355.467	241.613	58.4849	248.471	17.3326	220.351	236.125	234.068	238.183	197.717	218.293	256.702	214.178	215.549	224.466	236.811	223.78	207.319	220.351	249.157	220.351	212.12
2301_PreOp 19	249	365	250.291	368.962	194.12	371.335	300.924	372.127	218.646	368.962	277.19	369.753	166.43	374.5	329.405	379.247	170.386	279.563	327.032	281.146	251.873	425.924	248.709	186.209	205.987	414.057	290.639	416.43	252.665	88.1076	258.202	21.6519	240.798	300.924	255.038	301.715	216.272	279.563	275.608	277.981	236.842	288.266	257.411	288.266	227.348	283.519	268.487	285.101	223.392
2301_PreOp 20	177.478	308.364	177.478	311.134	147.007	313.212	241.882	326.37	159.472	311.134	211.411	316.675	123.461	322.215	264.043	338.143	142.159	225.954	279.278	237.035	178.863	367.921	211.411	144.929	145.622	350.608	220.414	358.226	230.802	60.4418	251.578	14.0429	176.785	246.73	188.558	246.73	163.627	228.724	211.411	228.032	174.708	233.572	192.713	232.88	169.168	231.494	203.794	230.802	197.561
2301_PreOp 21	231	414	232.02	419.825	178.362	410.069	295.435	410.882	206.817	414.134	267.793	414.947	162.102	407.63	310.069	403.565	162.102	309.256	306.004	311.695	236.898	454.784	230.394	218.199	194.622	447.467	280.801	449.094	236.085	132.833	227.955	25.5163	222.264	353.159	236.898	354.784	199.5	330.394	257.224	328.768	218.199	340.963	236.085	340.15	209.256	336.085	249.094	336.085	206.817
2301_PreOp 22	200.831	342.262	200.831	345.59	165.057	351.413	264.059	353.909	184.192	345.59	233.277	347.254	145.923	354.741	287.354	362.229	154.242	271.547	291.513	272.378	204.991	395.507	219.966	183.36	169.217	388.851	245.756	391.347	234.109	96.0058	256.572	38.6015	195.839	285.69	208.319	284.858	180.864	268.219	231.613	264.891	191.68	274.874	209.151	273.211	186.688	270.715	222.462	270.715	204.159
2301_PreOp 23	185.476	473.077	186.492	480.191	142.793	463.931	289.134	478.159	163.118	471.045	239.337	486.289	125.516	457.833	316.573	464.947	139.744	336.898	320.638	355.191	186.492	520.841	216.98	247.468	158.037	499.5	255.598	523.89	229.175	133.646	288.118	26.939	188.524	400.923	201.736	394.825	162.102	367.386	230.191	370.435	176.329	382.63	200.72	384.663	169.215	378.565	216.98	379.581	195.638
2301_PreOp 24	246.727	355.284	246.727	358.454	196.013	364.001	299.817	364.793	220.578	360.039	276.045	360.039	173.034	378.264	322.004	371.925	176.204	271.291	322.796	272.876	251.481	415.506	253.066	184.128	209.484	402.828	290.308	402.828	255.443	94.5872	259.405	30.4033	239.595	291.101	255.443	293.478	220.578	273.668	276.045	272.083	238.01	278.422	253.858	278.422	229.294	275.253	267.329	275.253	227.709
2301_PreOp 25	212	335	212.69	338.457	165.144	342.291	262.537	350.727	188.15	337.69	240.298	341.524	136.77	349.96	286.31	361.463	155.175	252.567	301.647	261.003	211.156	395.205	232.629	162.844	170.512	382.169	254.101	389.837	247.199	84.6227	264.837	30.9417	213.457	274.04	226.494	274.807	189.684	254.868	245.666	255.635	208.856	261.003	228.794	261.77	200.42	256.402	237.997	258.702	211.156
2301_PreOp 26	200	352	199.813	359.437	161.472	361.002	261.628	365.697	180.251	355.525	229.547	360.22	137.998	368.827	288.232	368.827	148.952	271.8	296.057	274.93	205.29	414.21	221.722	176.339	164.602	398.561	251.456	405.603	233.459	89.4844	242.849	29.234	199.03	291.362	212.333	293.71	181.816	271.8	238.937	270.236	195.901	278.843	215.462	278.843	188.858	275.713	228.764	275.713	202.943
2301_PreOp 27	223	326	223.742	330.561	178.288	332.833	277.53	336.621	201.773	326.773	252.53	329.803	153.288	338.136	311.621	345.712	166.167	250.258	307.076	250.258	228.288	384.349	235.864	157.833	187.379	369.197	266.924	376.015	243.439	79.0455	245.712	27.5303	219.954	265.409	234.349	266.924	200.258	247.227	256.318	249.5	216.167	252.53	235.106	254.046	207.833	251.773	245.712	251.015	216.167
2301_PreOp 28	222	306	221.722	308.923	166.167	316.659	274.465	320.878	192.186	310.33	251.258	313.846	147.179	321.582	296.265	328.614	154.915	236.49	298.375	243.523	220.316	368.698	231.567	150.696	172.496	360.26	261.807	358.853	242.819	63.4944	249.852	24.1132	213.283	245.632	228.755	247.039	192.186	228.755	247.742	224.535	209.767	232.271	228.755	231.567	200.625	230.864	242.116	228.755	208.361
2301_PreOp 29	224	418	224.717	424.717	184.717	421.239	287.326	419.5	202.978	422.109	257.761	420.37	166.457	419.5	310.804	416.891	173.413	319.5	320.37	315.152	229.065	465.587	242.978	218.63	194.283	456.022	272.543	456.891	247.326	129.935	258.63	33.413	220.37	357.761	235.152	357.761	202.978	336.022	258.63	332.543	219.5	345.587	238.63	342.978	210.804	341.239	249.935	338.63	221.239
2301_PreOp 30	175	360	175.09	363.279	137.295	368.004	245.169	369.579	154.618	362.492	207.374	364.067	119.972	372.728	270.366	374.303	138.083	270.366	273.516	271.941	179.815	414.461	202.65	181.39	143.595	401.862	228.634	410.524	209.736	99.5	233.358	25.4843	171.941	305.799	185.327	305.799	156.193	288.476	202.65	286.902	169.579	293.201	186.114	293.201	163.28	290.839	193.988	290.051	182.177
2301_PreOp 31	271	365	271.722	369.341	200.294	370.135	313.786	370.929	232.833	368.548	293.151	365.373	182.04	370.135	330.452	371.722	181.246	279.659	326.484	274.897	267.754	420.135	257.437	182.833	219.341	409.817	305.849	407.437	255.849	94.7381	254.262	25.6905	257.437	299.5	272.516	299.5	231.246	282.04	289.976	277.278	255.849	287.595	274.103	287.595	243.944	282.04	283.627	282.833	229.659
2301_PreOp 32	224.929	333.353	224.149	337.253	175.787	344.274	278.751	346.614	201.528	337.253	253.01	340.374	150.046	353.634	298.252	353.634	156.286	259.25	306.052	260.81	219.469	398.096	230.389	167.207	177.347	389.516	263.931	388.736	238.19	77.5031	243.65	25.241	218.689	273.291	231.169	274.071	196.068	252.23	251.45	249.11	214.009	257.69	233.509	258.47	205.428	255.35	244.43	256.13	210.108
2301_PreOp 33	193.23	349.982	194.034	354.002	134.548	366.863	266.381	355.609	165.095	359.629	231.815	354.805	112.844	372.49	292.908	360.433	107.217	272.812	294.516	263.969	206.895	407.056	199.661	173.937	150.625	406.252	254.323	396.606	210.111	82.2974	213.326	26.8312	178.761	285.674	198.857	285.674	153.841	267.989	225.384	255.931	175.545	274.42	201.268	270.4	165.095	271.204	217.346	265.577	173.133
2301_PreOp 34	291	431	291.596	438.503	208.263	434.208	347.438	410.153	248.641	441.94	324.242	423.899	185.926	423.899	363.761	398.985	189.363	317.369	351.734	304.483	284.723	472.009	279.569	222.009	232.318	472.868	326.82	453.967	287.301	124.93	276.132	20.9777	270.119	366.339	290.737	367.198	243.486	341.424	313.074	332.833	265.823	354.311	292.455	352.593	252.936	350.015	305.342	344.002	244.345
2301_PreOp 35	223.45	380.526	223.45	384.414	172.128	382.859	275.55	380.526	197.012	382.859	251.444	384.414	156.576	379.749	296.545	380.526	150.355	277.105	297.323	275.55	239.78	427.96	214.897	200.122	194.679	420.184	276.327	417.851	215.674	112.253	216.452	11.9417	212.564	321.428	227.338	319.873	185.348	298.1	246.778	294.212	204.788	308.987	227.338	306.654	195.457	306.654	239.78	301.988	191.568
2301_PreOp 36	221.631	385.566	222.451	390.484	169.172	385.566	272.451	388.844	197.861	387.205	248.68	388.844	155.238	383.926	297.861	388.025	148.68	284.746	297.861	285.566	222.451	436.385	216.713	205.238	183.107	423.271	264.254	427.369	221.631	115.074	222.451	19.9918	210.975	324.09	225.73	323.271	186.385	305.238	240.484	304.418	206.057	310.156	225.73	308.516	196.221	307.697	233.107	306.877	192.123
2301_PreOp 37	296	423	296.589	428.438	229.808	435.288	344.534	410.459	265.767	432.719	323.986	417.308	192.993	434.432	359.089	403.61	187.856	319.705	351.384	294.877	294.021	473.815	278.61	208.404	247.788	473.815	329.979	449.842	275.185	118.507	240.082	30.3219	274.329	349.671	295.733	347.959	250.356	329.123	316.281	318.849	275.185	341.11	300.014	334.26	266.623	337.685	311.144	329.123	245.219
2301_PreOp 38	197	367	196.827	371.355	146.513	371.355	251.072	374.5	168.525	372.928	225.915	373.714	130.003	369.783	281.733	368.211	139.437	282.519	279.374	284.091	200.758	422.456	207.047	185.821	158.305	411.45	240.852	413.022	216.481	99.3428	232.991	24.6572	190.538	306.104	205.475	306.104	172.456	288.808	223.557	286.45	187.393	293.525	206.261	291.953	179.531	291.167	216.481	289.594	187.393
2301_PreOp 39	200	365	199.649	368.548	152.03	360.363	257.685	368.548	172.863	364.083	230.899	369.292	132.685	357.387	287.446	364.083	140.125	268.101	288.935	273.31	203.369	410.214	209.321	186.256	163.19	399.054	245.78	405.75	218.25	101.434	226.435	17.3571	195.185	303.815	210.065	303.071	173.607	282.982	231.643	280.006	190.72	290.423	209.321	291.167	182.536	288.19	224.946	288.935	184.768
2301_PreOp 40	265	376	266.116	381.675	200.406	372.612	311.433	379.409	232.884	377.899	291.041	380.165	185.301	369.591	324.273	377.899	189.832	279.712	325.029	283.488	263.851	431.524	252.521	200.406	220.044	415.663	305.391	420.95	258.563	108.261	250.255	21.4033	257.053	314.455	270.648	314.455	229.863	291.041	291.041	291.796	254.787	300.86	272.914	300.104	245.724	297.083	284.243	297.838	230.618
2301_PreOp 41	195	382	195.468	385.79	121.274	389.016	262.403	384.177	151.113	388.21	229.339	383.371	113.21	389.016	281.758	384.984	130.952	302.726	294.661	301.113	200.306	430.145	211.597	209.177	152.726	423.693	245.468	420.468	219.661	120.468	234.984	39.0161	191.435	328.532	203.532	330.952	166.435	307.565	227.726	304.339	186.597	316.435	205.145	315.629	177.726	315.629	220.468	312.403	186.597
2301_PreOp 42	180	346	179.378	350.11	135.933	348.585	236.543	355.445	157.274	347.061	209.104	350.872	123.738	349.348	258.646	360.018	132.884	258.646	270.079	267.031	176.329	392.031	199.195	184.713	144.317	382.884	217.488	388.219	206.817	103.921	222.823	27.7012	177.091	294.469	189.287	295.232	160.323	273.128	211.39	272.366	171.756	283.037	189.287	282.274	166.421	279.988	203.006	279.988	180.902
2301_PreOp 43	183	400	183.534	403.702	154.122	408.744	233.954	406.223	167.567	404.542	208.744	402.861	138.155	407.063	275.13	408.744	142.357	307.063	277.651	309.584	189.416	452.441	198.66	211.265	162.525	439.836	225.55	444.038	202.021	127.231	229.752	37.3151	176.811	338.156	189.416	337.315	162.525	319.668	207.063	317.987	170.929	327.231	190.256	325.55	165.046	324.71	201.181	323.029	181.853
2301_PreOp 44	233	365	233.256	368.755	178.581	366.378	291.101	371.925	206.315	367.963	265.744	369.548	159.563	364.001	305.364	371.925	165.11	280.8	300.609	280.8	233.256	409.96	230.879	201.56	192.052	404.413	275.253	402.828	230.879	116.774	232.464	32.7805	223.747	311.703	238.01	311.703	200.768	291.893	258.613	291.101	219.785	299.817	238.803	300.609	209.484	296.647	250.689	296.647	209.484
2301_PreOp 45	158	388	158.553	393.747	128.942	393.747	214.39	396.285	144.17	389.517	187.317	392.901	119.635	396.285	255.845	402.207	131.48	304.068	265.151	306.607	164.475	440.278	193.239	208.468	136.556	428.434	208.468	436.048	200.854	122.173	231.31	43.4932	158.553	330.295	170.397	331.141	144.17	310.837	190.701	310.837	153.476	317.605	172.935	317.605	147.554	315.913	183.087	315.067	174.627
2301_PreOp 46	267.464	318.362	268.213	321.356	204.59	325.099	319.111	328.093	230.039	320.608	295.907	322.105	186.626	328.093	336.326	334.081	179.141	248.003	331.835	248.003	273.452	369.26	254.739	161.925	226.296	360.278	310.129	362.524	253.991	76.5958	250.997	24.9491	258.482	263.722	272.704	262.224	227.793	243.512	293.662	245.009	251.745	248.751	271.207	249.5	241.267	246.506	284.68	248.003	227.045
2301_Day1 1	146.868	424.061	149.5	428.447	121.43	425.816	225.816	431.079	134.588	426.693	186.342	430.202	112.658	424.939	265.289	425.816	131.956	315.289	276.693	326.693	158.272	487.219	191.605	222.307	131.079	467.044	211.781	479.325	205.64	127.57	220.553	29.3246	151.254	360.904	164.412	360.904	138.096	338.096	185.465	337.219	149.5	346.868	167.044	345.114	142.482	343.36	178.447	343.36	176.693
2301_Day1 2	356.308	333.616	357.873	339.875	266.323	343.005	386.824	350.83	310.142	339.093	373.522	343.005	231.894	351.613	399.344	356.308	225.635	253.021	365.697	251.456	353.96	405.603	300.752	162.254	291.362	392.301	386.041	391.519	294.492	73.0524	289.015	30.7989	339.093	268.671	353.96	266.323	303.882	245.196	362.567	244.414	331.268	253.804	353.96	253.804	318.749	249.109	358.655	249.891	263.976
2301_Day1 3	272.886	284.744	274.862	289.355	212.939	292.649	317.682	299.236	240.607	286.72	297.919	290.014	183.953	295.943	334.151	306.483	185.271	216.232	324.928	214.256	273.545	345.35	255.1	141.134	226.773	330.857	310.435	336.127	255.1	56.1535	261.687	17.9453	262.346	226.114	275.521	226.114	237.313	205.034	289.355	204.375	257.735	212.939	273.545	214.256	247.853	210.304	285.402	210.962	227.431
2301_Day1 4	190.439	376.523	190.439	378.95	147.558	378.141	264.063	386.231	167.785	377.332	226.846	382.186	128.95	380.568	284.29	388.659	145.131	281.863	293.998	282.671	200.147	443.675	213.901	196.911	161.312	421.021	249.5	433.157	227.655	97.3964	244.646	33.4806	189.63	307.752	200.956	306.134	166.976	285.099	222.801	283.481	184.775	292.38	202.574	290.762	176.685	290.762	213.901	289.144	193.675
2301_Day1 5	218.698	250.216	218.698	253.798	170.703	268.841	277.437	281.019	194.342	255.947	255.231	263.11	149.93	291.764	292.48	293.913	161.391	206.52	305.374	215.116	217.265	321.85	238.755	127.724	177.867	308.239	256.663	312.537	256.663	46.0616	260.245	19.5573	215.116	197.924	230.875	201.506	195.059	173.569	253.798	173.569	213.683	184.314	231.592	184.314	204.371	181.448	246.635	182.881	221.563
2301_Day1 6	246.667	265.789	247.375	267.205	178.679	296.242	307.574	296.242	211.965	273.579	283.494	278.537	160.973	313.239	321.03	309.698	175.137	214.798	323.863	221.171	243.126	345.817	260.123	136.894	197.092	328.82	282.786	331.653	267.205	54.7408	277.12	25.704	243.126	206.299	255.874	208.423	223.296	182.22	276.412	185.761	240.293	190.01	260.123	192.843	230.378	188.594	271.455	190.718	235.336
2301_Day1 7	242.512	346.55	242.512	349.655	184.283	358.196	291.425	358.972	209.904	350.432	270.463	352.761	157.885	373.724	313.165	373.724	159.438	267.357	320.929	267.357	241.736	417.202	247.947	160.214	193.599	401.674	282.885	402.45	254.935	71.705	256.488	22.7919	233.196	273.568	247.947	275.897	207.575	254.158	269.686	252.606	231.643	259.593	250.276	260.37	218.444	257.264	263.475	258.04	218.444
2301_Day1 8	196.259	307.37	197.031	309.685	159.994	318.173	247.957	318.945	177.741	309.685	224.037	310.457	139.932	330.519	270.333	328.975	149.963	232.525	288.08	243.327	193.173	377.586	220.951	148.42	158.451	359.839	238.697	362.926	236.383	64.3148	251.815	22.6481	193.173	241.012	207.062	244.099	173.111	216.321	234.068	217.093	190.086	229.438	207.833	228.667	180.827	225.58	224.037	225.58	203.204
2301_Day1 9	204.469	336.457	204.469	338.786	168.755	344.221	265.028	348.879	185.059	339.562	236.301	341.115	150.121	356.643	287.543	358.972	153.227	258.04	296.86	261.922	202.916	400.897	223.102	164.873	168.755	386.146	249.5	388.475	237.854	80.2453	256.488	25.8975	199.811	269.686	213.009	270.463	184.283	251.053	233.196	251.053	197.481	255.711	214.562	255.711	190.494	252.606	226.208	254.158	203.693
2301_Day1 10	294.913	447.206	293.995	450.876	233.445	448.124	346.289	446.289	260.05	448.124	321.518	449.041	214.179	444.454	362.803	443.537	205.922	348.124	359.133	339.867	295.83	502.252	282.986	233.445	249.959	488.491	336.197	490.326	283.904	141.702	274.729	27.9404	286.656	374.729	301.335	376.564	260.05	347.206	325.188	349.041	284.821	359.133	304.087	358.216	271.06	355.463	318.766	355.463	253.628
2301_Day1 11	191.249	298.679	191.249	301.802	147.528	298.679	228.725	302.426	166.89	300.553	211.236	301.802	135.036	296.805	239.343	301.177	133.162	229.974	239.967	228.725	188.751	340.526	190	157.521	158.146	329.284	217.482	329.284	191.249	93.1885	192.498	21.3607	186.252	249.336	196.246	251.834	170.013	231.847	212.485	233.097	185.003	240.592	198.744	241.216	178.133	238.718	207.488	238.093	170.013
2301_Day1 12	250	430	249.5	433.528	198.285	429.188	304.188	431.792	222.59	432.66	279.014	432.66	179.188	423.979	335.438	423.979	184.396	325.021	329.361	323.285	256.445	489.951	249.5	232.139	211.306	474.326	295.507	472.59	250.368	126.236	248.632	33.3542	243.424	362.347	257.312	361.479	220.854	336.305	279.882	330.229	238.215	344.118	257.312	344.118	229.535	341.514	271.201	340.646	222.59
2301_Day1 13	202.366	277.026	203.12	281.551	159.379	289.093	270.239	300.405	181.25	282.305	234.04	286.83	129.968	303.422	288.339	312.471	151.838	221.22	288.339	235.548	197.841	350.179	228.761	142.034	160.888	333.587	244.598	338.866	258.173	60.586	271.747	24.3869	202.366	224.236	215.94	228.761	184.266	203.874	237.811	206.137	199.349	209.907	217.449	209.907	190.299	206.891	231.023	208.399	212.924
2301_Day1 14	203	437	202.737	441.946	166.766	437.45	273.781	432.953	184.752	440.147	237.809	441.946	151.478	433.853	300.759	413.169	153.277	323.241	294.464	327.737	203.637	491.406	218.025	236.91	173.96	474.32	254.896	477.917	228.816	141.586	253.097	22.8813	197.342	372.701	209.932	371.802	173.96	347.522	232.414	344.824	191.946	357.414	210.831	357.414	181.155	353.817	225.219	352.917	199.14
2301_Day1 15	186	401	186.226	405.695	141.978	400.385	270.296	414.544	161.447	401.27	229.589	411.889	125.164	399.5	297.73	417.199	145.518	285.341	315.429	303.925	187.111	464.102	222.509	204.81	150.827	443.748	246.403	459.677	234.013	97.7301	252.597	35.7832	187.111	329.589	204.81	326.934	164.102	303.925	231.358	301.27	182.686	311.889	206.58	313.659	172.951	310.119	221.624	311.004	203.04
2301_Day1 16	231	378	231.105	382.443	158.363	373.246	282.109	389.132	194.316	376.59	261.206	385.788	139.132	368.229	295.487	391.64	150.002	269.567	310.537	280.437	223.58	437.627	240.303	192.644	175.921	420.068	267.058	429.266	249.5	86.4565	255.353	27.092	229.433	306.356	245.319	307.192	204.35	277.092	267.058	282.945	225.252	288.798	249.5	290.47	215.219	284.617	260.37	288.798	211.875
2301_Day1 17	186.457	253.848	186.457	256.746	135.007	276.312	259.645	293.703	161.094	259.645	231.384	269.79	117.616	296.601	273.413	307.471	140.804	199.5	283.558	215.442	185.732	332.109	215.442	121.964	147.326	318.341	232.109	322.688	239.355	43.7029	248.775	15.442	188.63	195.152	203.123	195.877	169.79	171.964	227.761	173.413	186.457	178.486	202.399	177.761	177.761	174.862	216.891	176.312	199.5
2301_Day1 18	263.963	301.979	264.789	306.112	180.492	336.69	317.682	328.426	220.161	311.07	296.194	312.723	165.616	349.913	333.384	341.649	169.748	244.954	323.467	244.954	262.31	385.45	254.872	147.434	206.938	375.533	304.459	370.574	255.698	62.3099	255.698	36.6901	251.566	233.384	268.095	233.384	225.12	211.07	285.45	209.417	248.26	216.029	268.921	216.029	237.517	215.202	280.492	215.202	227.599
2301_Day1 19	254.717	321.33	254.717	326.145	192.919	333.368	304.476	342.999	224.219	324.54	284.412	331.763	159.211	349.42	316.514	348.617	163.224	246.691	318.922	249.901	241.073	387.943	250.704	151.185	197.734	379.115	284.412	379.917	254.717	60.4952	253.914	19.5642	241.073	250.704	257.124	252.309	220.206	231.442	274.781	231.442	237.863	236.258	258.73	237.06	229.837	233.85	268.36	234.653	221.811
2301_Day1 20	185.886	334.184	185.886	338.236	151.85	339.046	240.181	349.581	168.868	335.805	214.249	341.477	129.16	345.529	265.302	360.116	143.746	245.853	292.045	258.819	184.265	399.824	219.111	159.143	148.609	381.996	228.835	391.72	236.939	74.0543	256.388	26.2423	187.506	263.682	202.093	265.302	172.92	242.612	223.973	245.043	185.075	249.095	203.714	248.285	176.972	246.664	215.869	246.664	202.093
2301_Day1 21	208.548	341.154	208.548	344.274	164.867	351.294	266.271	355.974	185.928	344.274	238.19	346.614	138.346	363.775	289.672	370.015	151.606	260.03	299.812	264.711	210.108	402.776	223.369	172.667	169.547	394.196	253.01	395.756	236.63	79.0632	244.43	27.5811	204.648	274.851	217.909	277.191	182.027	253.79	248.33	253.01	200.748	260.81	218.689	260.81	190.608	258.47	235.069	256.91	204.648
2301_Day1 22	209.701	319.438	209.701	322.529	169.516	330.257	278.48	340.304	187.29	321.757	241.386	327.939	148.65	337.985	295.481	351.896	166.424	243.704	304.755	255.296	207.382	388.217	241.386	161.787	170.288	373.534	254.523	378.171	264.57	76.007	277.707	28.8663	209.701	256.069	223.611	259.933	195.791	233.658	254.523	242.931	208.155	244.477	225.157	243.704	201.973	239.84	239.84	242.158	225.93
2301_Day1 23	189.264	361.705	188.476	365.642	157.768	370.366	260.917	371.941	171.941	368.004	227.846	369.579	139.657	373.516	286.902	374.303	157.768	277.453	299.5	279.028	196.35	426.272	221.547	190.051	163.28	412.098	245.169	418.398	238.87	95.563	249.894	28.6339	191.626	300.287	205.012	299.5	175.09	283.752	226.272	280.602	187.689	286.114	206.587	285.327	181.39	286.114	216.823	282.177	205.012
2301_Day1 24	176.483	448.243	175.516	452.111	133.929	447.276	256.753	458.881	153.272	449.21	220.97	455.013	115.554	447.276	284.8	458.881	140.699	329.287	294.471	339.925	190.022	512.072	214.2	230.641	149.403	491.763	241.28	502.401	224.839	132.962	252.885	35.2834	179.384	372.808	193.891	375.709	160.042	346.695	221.937	346.695	177.45	358.301	196.792	358.301	169.713	355.399	212.266	355.399	191.957
2301_Day1 25	267.656	462.256	270.45	466.912	218.308	460.394	324.453	460.394	239.724	464.118	299.314	465.981	185.72	458.532	348.662	458.532	195.962	349.593	347.731	346.8	276.036	521.846	265.794	255.552	228.55	505.087	318.867	505.087	265.794	158.718	259.277	34.8818	259.277	398.01	273.243	398.01	237.861	375.664	297.452	373.802	255.552	384.975	274.174	383.113	248.103	381.25	288.141	380.319	238.792
2301_Day1 26	281.863	368.432	281.863	373.286	217.947	382.186	360.341	366.814	249.5	378.95	322.316	371.668	186.393	382.186	379.759	362.769	166.976	281.053	358.723	264.063	288.335	428.303	251.927	166.976	235.746	427.493	337.688	410.503	249.5	67.4612	248.691	15.6812	257.591	292.38	275.39	293.189	227.655	272.963	302.089	264.872	252.736	278.626	275.39	277.008	238.982	276.199	291.571	271.345	218.756
2301_Day1 27	246.016	419.361	246.016	421.974	198.977	419.361	300.023	418.49	219.012	419.361	274.761	421.103	180.685	418.49	322.671	416.747	175.458	310.476	326.155	308.733	253.855	473.368	247.758	206.817	205.946	462.043	289.57	462.043	250.371	116.225	255.598	29.1167	235.563	347.061	248.629	347.061	212.043	324.413	271.277	321.8	230.336	332.253	251.242	332.253	220.754	330.51	263.437	329.639	223.368
2301_Day1 28	227.74	516.908	226.773	521.744	178.417	504.336	302.208	503.368	199.693	510.138	268.359	515.941	161.009	489.829	323.485	484.026	163.91	384.413	324.452	384.413	233.543	560.428	231.608	285.767	193.891	545.922	286.734	546.889	235.477	172.614	262.556	22.7108	215.167	442.44	231.608	442.44	192.924	415.361	252.885	409.558	209.365	426.966	232.575	425.999	200.661	424.065	246.115	421.163	208.398
2301_Day1 29	283	405	284.222	410.09	215.646	413.562	334.57	405.75	249.5	411.826	311.132	407.486	187	410.958	348.458	404.882	186.132	315.472	336.305	312	276.41	469.986	259.049	212.174	228.667	459.57	314.604	449.153	260.785	119.292	251.236	34.2222	263.389	338.91	278.146	338.91	237.347	320.681	296.375	315.472	262.521	327.625	281.618	325.021	249.5	323.285	290.299	320.681	231.271
2301_Day1 30	232	312	231.669	314.638	166.167	332.833	287.71	329.194	199.646	316.822	264.42	319.005	150.883	343.023	306.632	343.75	157.433	240.403	313.911	239.675	230.213	384.507	234.58	157.433	184.362	370.679	276.793	373.59	240.403	75.1914	244.042	32.9789	226.574	249.864	238.219	249.136	196.734	226.574	257.87	226.574	221.48	234.58	237.491	233.852	205.468	231.669	250.592	231.669	210.563
2301_Day3 1	236.342	422.25	235.493	425.646	187.955	422.25	304.254	416.308	214.271	424.797	271.996	423.948	171.826	418.006	328.023	410.366	179.466	307.649	337.361	310.196	238.889	477.429	255.867	219.364	198.991	462.149	288.125	462.997	258.413	112.403	263.507	31.7581	230.4	353.49	248.227	355.188	209.177	331.418	267.751	332.267	227.004	339.059	248.227	339.059	216.817	337.361	261.809	337.361	234.644
2301_Day3 2	142	334	141.361	337.485	110.353	349.112	229.733	353.764	124.306	341.361	190.973	342.911	97.9496	356.864	245.236	363.841	121.205	265.392	263.066	273.919	132.833	403.376	188.647	171.593	110.353	384.771	195.624	394.849	211.128	76.2442	228.182	33.6085	149.112	270.818	161.516	275.469	135.934	250.663	189.423	244.461	146.787	256.864	163.066	256.864	141.361	253.764	180.895	254.539	176.244
2301_Day3 3	239	472	240.241	478.336	188.213	472.163	307.26	461.581	215.549	473.927	276.396	472.163	159.994	456.29	332.833	439.535	169.694	339.888	335.479	335.479	253.468	509.2	252.586	239.359	212.904	504.791	291.387	494.209	259.641	130.893	256.996	17.1367	234.068	399.853	252.586	400.735	203.204	367.225	274.632	368.107	228.777	383.098	252.586	383.98	215.549	380.452	267.578	379.571	228.777
2301_Day3 4	217.891	426.429	217.07	429.713	162.062	411.651	270.436	427.25	189.976	421.503	248.268	432.176	139.894	402.62	287.677	419.04	149.746	308.203	293.425	319.697	214.607	460.091	230.206	229.385	178.482	445.313	254.837	453.523	236.774	139.073	245.805	15.9204	213.786	366.495	228.564	367.316	192.439	341.865	251.553	347.612	212.965	354.18	231.848	356.643	202.292	348.433	244.163	352.538	206.397
2301_Day3 5	243.762	433.107	243.762	438.844	175.73	417.533	296.221	430.648	206.877	429.828	274.91	439.664	161.795	410.975	316.713	420.812	167.533	310.975	316.713	316.713	248.68	470.812	251.139	237.205	201.959	455.238	284.746	461.795	265.893	136.385	263.434	17.5328	238.025	371.631	255.238	370.812	210.975	343.762	279.008	348.68	235.566	356.877	257.697	358.516	222.451	351.139	269.992	356.877	225.73
2301_Day3 6	220.37	319.5	219.5	324.717	148.196	322.109	284.717	348.196	184.717	319.5	258.63	335.152	125.587	327.326	305.587	362.109	153.413	236.022	331.674	262.109	194.283	402.109	259.5	149.935	149.065	375.152	254.283	397.761	299.5	40.3696	311.674	6.4565	223.848	251.674	246.457	257.761	197.761	221.239	273.413	227.326	220.37	231.674	246.457	234.283	208.196	228.196	264.717	234.283	234.283
2301_Day3 7	156	440	155.367	445.209	119.465	435.577	241.181	442.582	136.978	441.707	198.274	451.339	109.833	425.945	257.819	430.323	126.47	325.244	268.327	341.006	174.631	488.992	189.518	248.186	139.605	470.603	224.544	480.236	200.025	144.859	235.052	36.2776	159.745	384.789	172.88	386.54	143.108	362.898	200.025	358.519	154.491	372.53	174.631	371.654	147.486	368.151	190.393	366.4	169.377
2301_Day3 8	224.037	345.179	224.809	348.265	174.654	352.895	283.451	360.611	200.117	347.494	258.759	353.667	156.136	363.698	305.827	371.414	164.624	256.445	312.772	260.303	226.352	417.71	239.469	160.765	181.599	399.191	268.79	401.506	259.531	71.2593	266.475	24.1914	220.179	274.191	233.296	278.821	197.803	250.272	257.216	251.043	217.864	261.074	235.611	260.303	207.062	256.444	249.5	258.759	217.864
2301_Day3 9	239	310	239.442	312.718	178.379	334.27	304.098	333.552	205.678	317.029	278.236	319.184	160.419	347.201	319.902	345.764	164.012	243.753	317.029	243.035	239.442	383.121	244.471	142.46	194.902	371.626	282.546	370.908	253.092	57.6897	256.684	23.9253	232.259	241.598	248.063	243.035	207.833	217.891	264.586	215.736	230.103	225.075	248.782	226.512	217.172	222.919	258.839	222.919	219.328
2301_Day3 10	113	429	112.514	436.144	94.5342	425.87	201.555	444.705	103.952	429.295	160.459	442.993	82.5479	416.452	225.527	440.425	112.514	306.007	253.781	334.26	124.5	484.945	182.719	226.384	96.2466	464.397	176.726	483.233	214.397	115.082	263.199	29.4658	122.788	367.651	139.911	371.075	110.801	342.822	166.452	352.24	120.219	353.096	140.767	357.377	114.226	348.815	155.322	355.664	170.733
2301_Day3 11	216.297	524.891	216.297	528.797	169.422	511.219	296.375	513.172	192.859	524.891	260.242	525.867	148.914	501.453	317.859	495.594	160.633	380.359	322.742	380.359	222.156	566.883	241.688	274.891	181.141	551.258	274.891	555.164	242.664	167.469	253.406	17.0781	208.484	448.719	227.039	450.672	190.906	419.422	253.406	423.328	206.531	435.047	230.945	435.047	197.742	430.164	243.641	430.164	212.391
2301_Day3 12	190.677	275.57	190.677	278.243	143.217	284.928	254.848	296.291	164.607	279.58	227.441	286.265	126.505	296.96	276.906	308.324	146.559	213.404	290.275	226.104	181.318	340.409	226.104	129.848	146.559	323.029	230.115	335.73	250.168	46.9599	262.2	6.8529	192.013	223.43	209.393	224.767	171.96	202.709	232.12	204.714	189.34	207.388	207.388	208.056	179.981	206.051	222.762	206.051	209.393
2301_Day3 13	195	311	193.661	314.829	148.405	317.748	256.434	329.427	171.033	315.558	226.507	322.128	133.807	319.208	280.522	334.536	156.434	238.916	294.39	247.675	189.281	366.653	226.507	157.164	153.515	353.515	233.807	367.383	249.135	71.7628	265.193	22.1277	195.12	254.244	211.179	256.434	176.872	230.887	235.266	234.536	194.391	241.106	211.909	241.106	185.631	238.186	227.237	239.646	211.909
2301_Day3 14	186.481	299.361	186.481	302.824	135.234	305.594	236.342	315.289	158.78	301.439	212.104	306.979	113.766	319.445	255.04	326.37	133.156	232.187	274.431	241.882	176.093	360.303	210.719	149.084	138.697	345.76	221.799	356.841	232.88	65.982	244.652	23.0457	183.018	242.575	196.868	245.345	167.09	216.952	220.414	219.029	181.633	230.109	197.561	229.417	172.63	225.954	212.104	225.262	193.406
2301_Day3 15	225.306	406.758	225.306	410.79	172.081	405.145	284.177	406.758	199.5	408.371	258.371	409.177	149.5	403.532	301.919	404.339	151.113	297.887	301.113	301.113	226.919	459.177	224.5	209.984	181.758	444.661	271.274	443.855	229.339	112.403	226.919	22.8871	213.21	340.629	227.726	341.435	187.403	315.629	251.919	317.242	209.177	326.113	229.339	326.113	197.081	321.274	243.855	322.081	200.306
2301_Day3 16	338.638	351.075	339.467	356.051	235.818	371.805	378.439	361.026	289.716	361.855	358.538	357.709	210.943	376.78	392.535	362.684	200.993	281.424	363.513	267.327	325.371	417.411	292.203	163.679	264.011	416.581	361.855	399.998	288.057	69.1517	276.449	14.4254	309.616	284.74	331.175	284.74	278.107	258.207	345.271	260.694	307.958	267.327	331.175	266.498	290.545	265.669	339.467	264.84	257.377
2301_Day3 17	201	304	200.889	308.528	133.528	328.667	264.083	329.361	164.083	312	235.611	316.167	118.944	337	277.278	342.555	139.083	238.389	291.167	245.333	193.25	363.389	223.806	150.194	152.278	356.445	237.695	361.305	236.306	62	239.083	25.8889	201.583	246.722	217.556	248.111	179.361	223.111	241.167	222.417	199.5	230.056	218.944	230.75	189.083	228.667	234.917	228.667	201.583
2301_Day3 18	211.805	396.38	211.805	398.113	151.147	391.181	277.663	401.58	182.342	395.514	248.2	401.58	135.548	391.181	291.528	401.58	142.481	290.661	300.193	301.926	212.672	451.84	223.07	197.074	169.344	436.242	260.332	438.841	232.602	98.2868	230.869	29.8293	206.606	327.923	223.07	330.522	181.476	301.06	248.2	303.659	203.139	311.458	224.803	313.192	191.008	309.725	239.535	309.725	197.94
2301_Day3 19	258.994	367.38	259.785	371.335	198.076	365.006	327.823	375.291	232.095	368.962	297.76	372.918	177.506	360.26	350.766	372.127	180.671	272.443	344.437	277.19	269.279	413.266	257.411	196.494	215.481	402.19	310.418	410.892	256.62	106.304	253.456	24.8165	254.247	311.209	270.861	310.418	225.766	291.43	291.43	288.266	248.709	297.76	270.861	297.76	236.842	294.595	285.101	295.386	228.139
2301_Day3 20	236.5	287.5	236.5	290.5	157.5	303.5	314.5	323.5	195.5	290.5	283.5	301.5	137.5	310.5	335.5	339.5	155.087	221.565	347.449	230.052	231.466	370.787	246.317	131.042	179.839	353.107	292.994	368.666	261.169	48.2977	263.998	15.7659	229.344	222.98	249.854	222.98	201.056	196.105	272.484	201.056	225.808	204.592	251.268	203.885	211.664	201.056	265.412	203.178	217.322
2301_Day3 21	207.119	467.119	207.119	471.881	138.548	441.405	289.024	450.929	173.786	457.595	255.69	466.167	126.167	432.833	298.548	443.31	143.31	301.405	307.119	307.119	217.595	529.024	217.595	195.69	160.452	492.833	273.786	501.405	221.405	102.357	229.976	20.4524	194.738	369.024	215.69	364.262	171.881	333.786	240.452	330.929	189.024	349.976	214.738	349.024	179.5	343.31	229.024	342.357	197.595
2301_Day3 22	241	390	240.647	394.947	164.761	372.181	297.982	400.849	202.704	383.142	273.53	400.006	142.839	360.377	315.689	401.692	158.859	256.667	326.65	275.217	249.922	464.087	248.235	174.036	185.841	427.83	292.08	448.91	258.353	74.5422	254.137	23.1088	238.96	303.041	259.197	301.355	207.763	266.785	283.648	277.746	237.274	282.805	260.883	286.178	223.783	276.903	275.217	282.805	220.411
2301_Day3 23	337	285	337.5	288.5	247.5	305.5	386.5	311.5	292.5	290.5	363.5	295.5	217.5	320.5	400.5	321.5	215.5	226.5	367.5	230.5	345.5	357.5	290.5	141.5	284.5	352.5	376.5	344.5	282.5	56.5	274.5	24.5	314.5	228.5	331.5	225.5	280.5	201.5	342.5	205.5	311.5	212.5	329.5	213.5	300.5	209.5	336.5	209.5	252.5
2301_Day3 24	248.664	389.968	248.664	393.313	195.988	390.804	302.176	389.968	222.744	393.313	278.764	392.477	169.232	389.968	327.259	389.968	174.249	291.306	326.423	290.47	254.517	441.808	246.155	197.661	205.186	435.119	296.323	430.102	250.336	104.851	252.845	24.5836	236.958	325.587	252.845	326.423	211.875	300.503	277.092	299.667	234.45	310.537	253.681	312.209	223.58	307.192	266.222	306.356	226.089
2301_Day3 25	325	363	326.24	368.171	239.215	376.082	370.544	366.589	285.892	369.753	353.139	365.006	218.646	377.665	383.994	366.589	216.272	278.772	364.215	271.652	323.867	425.133	294.595	179.089	268.487	417.221	359.468	405.354	288.266	88.8987	273.234	27.981	305.671	298.551	321.494	301.715	279.563	274.817	334.943	274.817	304.089	285.892	323.867	286.684	291.43	282.728	331.779	281.146	266.114
2301_Day3 26	349.31	477.637	350.26	482.39	260.907	487.143	395.888	466.23	302.732	489.994	376.876	474.785	225.736	470.983	412.998	454.823	211.477	355.964	383.53	336.002	347.409	530.869	298.93	235.242	290.375	526.116	383.53	508.055	298.93	104.063	277.067	23.2643	316.04	397.789	344.557	398.74	278.017	374.025	358.816	370.222	314.139	386.382	343.606	384.481	297.979	382.58	354.063	378.778	265.66
2301_Day3 27	266	458	265.864	463.136	195.864	449.5	323.136	459.5	228.591	459.5	297.682	463.136	171.318	444.955	340.409	454.045	180.409	340.409	334.954	342.227	264.046	504.954	257.682	244.954	211.318	493.136	306.773	493.136	264.046	144.954	264.954	33.1364	251.318	387.682	270.409	393.136	224.046	361.318	289.5	363.136	250.409	376.773	270.409	375.864	237.682	373.136	284.046	371.318	231.318
2301_Day3 28	183	337	182.7	340.3	141.1	339.5	267.5	353.1	161.1	337.9	227.5	342.7	119.5	345.9	289.1	361.1	148.3	257.1	293.9	259.5	183.5	402.7	224.3	163.5	145.9	385.9	239.5	393.1	248.3	68.3	262.7	24.3	187.5	268.3	200.3	273.9	171.5	248.3	230.7	249.9	186.7	253.9	205.9	254.7	179.5	251.5	219.5	252.3	207.5
2301_Day7 1	291.552	495.803	292.476	500.424	221.311	489.334	349.777	482.864	258.28	495.803	327.596	492.106	199.13	477.319	366.413	464.38	205.6	352.55	369.186	350.702	293.4	527.226	296.173	257.356	245.341	522.605	334.066	513.363	297.097	143.678	291.552	9.6664	286.007	424.639	305.415	423.714	256.432	393.215	329.445	389.519	282.31	410.775	305.415	408.927	268.446	405.23	321.127	399.685	265.674
2301_Day7 2	193	372	192.699	376.625	149.423	371.988	265.342	377.398	169.516	372.761	233.658	376.625	132.421	367.352	282.344	376.625	144.786	273.07	290.845	282.344	188.835	428.403	218.202	177.243	154.832	410.628	238.294	419.902	235.976	82.9621	246.795	24.2295	190.381	304.755	204.291	307.073	168.743	282.344	232.885	282.344	186.517	290.072	206.61	290.845	177.243	285.435	221.293	286.981	196.563
2301_Day7 3	259	435	259.342	439.658	173.516	416.035	338.87	427.846	214.461	432.571	305.012	439.658	151.469	398.713	360.917	416.035	168.791	261.705	348.319	281.39	254.618	493.201	258.555	168.004	185.327	476.665	327.846	481.39	262.492	56.9803	263.279	20.7598	244.382	324.697	265.642	322.335	208.161	282.177	294.776	282.177	233.358	295.563	264.067	300.287	221.547	290.839	283.752	293.988	232.571
2301_Day7 4	215	469	216.314	474.721	152.597	457.022	283.571	464.102	188.881	468.527	254.367	473.836	130.473	443.748	301.27	455.252	136.668	293.305	313.659	294.19	223.394	517.199	222.509	201.27	172.066	501.27	269.411	499.5	234.013	70.2965	236.668	11.8894	203.925	373.836	224.279	374.721	170.297	330.473	257.907	334.898	199.5	349.058	225.164	350.827	184.456	341.978	245.518	342.863	199.5
2301_Day7 5	222.438	237.902	221.149	240.479	152.851	250.144	292.67	271.407	189.577	241.768	266.253	253.366	128.366	264.964	311.356	293.959	164.448	185.711	321.665	208.263	203.753	299.758	254.01	115.479	163.804	285.582	257.232	304.912	276.562	47.1804	286.227	20.7629	223.727	185.067	240.479	187.644	206.974	161.227	266.253	163.804	223.727	167.67	243.701	168.959	212.773	165.093	258.521	167.67	229.526
2301_Day7 6	157	315	156.392	318.415	118.268	321.348	223.107	336.743	138.063	318.415	195.981	325.746	100.673	324.28	242.169	345.541	120.468	238.503	263.43	256.098	145.394	384.397	195.248	151.26	111.67	363.87	197.447	377.066	226.773	55.9516	242.902	13.4296	160.057	254.632	173.987	257.565	139.529	230.438	203.312	231.905	155.658	237.037	175.453	238.503	148.327	234.104	193.781	235.57	182.051
2301_Day7 7	162.512	345.26	161.781	348.184	127.424	350.377	237.073	358.418	143.506	348.915	201.254	351.108	120.114	351.839	256.81	362.073	134.003	256.81	272.161	264.851	167.629	401.547	201.985	171.284	131.079	386.927	215.874	398.623	225.377	76.9854	237.073	30.2018	165.436	286.781	181.518	288.974	148.623	265.582	205.64	261.196	161.781	269.968	180.056	270.699	155.933	267.775	194.675	268.506	186.635
2301_Day7 8	188	365	188.063	369.67	138.603	368.897	260.706	372.761	165.651	368.897	227.475	368.124	123.92	368.897	276.934	372.761	131.648	273.843	279.253	278.48	187.29	420.675	207.382	186.517	145.559	409.083	236.749	411.401	219.747	82.1893	226.702	28.8663	182.653	297.8	197.336	303.982	159.469	276.934	224.384	276.161	180.335	285.435	198.882	284.662	168.743	282.344	214.338	281.571	188.835
2301_Day7 9	258	440	258.032	444.892	183.8	432.947	307.521	437.213	218.783	442.333	286.189	441.479	161.616	422.708	325.439	432.947	160.763	321.172	324.585	323.732	258.032	484.142	247.793	228.169	204.278	470.49	295.575	471.343	254.619	119.807	253.766	22.5375	246.087	371.514	263.152	374.927	216.224	342.503	281.923	351.036	242.674	356.155	265.712	357.862	230.729	351.889	275.95	354.449	222.196
2301_Day7 10	228	309	225.476	313.314	153.404	329.83	300.551	353.854	190.191	314.815	272.773	329.83	129.38	346.347	314.065	371.872	165.416	243.494	338.089	263.764	201.452	387.638	269.77	155.656	159.41	375.626	259.26	386.137	302.803	61.0616	314.065	22.0225	232.233	241.242	249.5	245.746	216.467	214.215	282.533	219.47	234.485	221.722	257.007	224.725	223.975	218.719	273.524	223.224	246.497
2301_Day7 11	220.001	335.783	218.527	339.471	158.792	344.633	284.161	358.644	187.553	338.733	257.612	348.32	141.093	353.482	299.647	370.444	158.055	247.288	324.721	259.087	205.99	406.58	250.975	157.317	161.004	389.618	256.875	400.68	274.574	57.7596	287.848	12.7743	217.789	262.037	234.751	268.674	199.352	239.913	265.724	240.65	218.527	245.813	238.438	247.288	210.415	242.863	253.925	243.6	228.851
2301_Day7 12	132	335	131.523	338.685	107.646	332.365	220.708	345.006	119.584	335.174	173.657	344.303	96.4101	330.258	241.775	336.579	116.073	245.989	249.5	260.736	139.949	383.629	182.084	172.253	110.455	367.478	196.129	381.522	203.152	78.8539	243.882	8.6292	137.843	278.292	152.59	280.399	128.011	256.522	184.191	259.332	137.843	262.843	153.292	264.247	131.523	260.034	170.146	262.843	172.253
2301_Day7 13	230.843	357.709	230.014	361.026	147.095	380.097	306.299	393.364	186.067	364.342	279.765	375.951	131.341	385.072	321.225	407.46	155.387	269.815	346.93	283.911	210.114	432.336	270.644	167.825	163.679	421.556	274.79	433.165	291.374	55.8847	309.616	11.1086	230.014	281.424	249.085	283.082	210.114	249.915	281.424	251.573	231.673	259.036	256.548	259.865	220.064	253.231	271.473	255.719	241.623
2301_Day7 14	203.468	366.96	203.468	371.722	148.706	372.516	274.103	378.072	175.69	369.341	237.595	372.516	134.421	374.103	292.357	382.04	142.357	268.548	295.532	276.484	199.5	424.103	221.722	176.484	156.643	413.786	248.706	416.167	236.802	78.8651	247.913	23.3095	197.119	293.151	211.405	298.706	177.278	272.516	235.214	271.722	195.532	280.452	213.786	280.452	186.802	277.278	228.071	276.484	201.087
2301_Day7 15	142.138	343.825	141.371	347.659	103.794	350.727	231.862	362.23	121.433	348.426	188.15	351.494	94.592	352.261	248.733	365.298	118.365	256.402	265.604	270.205	141.371	400.574	195.819	162.844	107.629	387.537	198.12	400.574	211.923	78.4877	246.433	27.8742	151.34	280.942	164.377	281.709	135.236	257.936	194.285	259.469	146.739	263.304	167.445	264.071	140.604	261.003	184.316	262.537	177.414
2301_Day7 16	276.822	269.992	276.822	272.724	191.44	300.046	336.932	303.462	236.522	277.505	313.708	282.287	178.462	313.025	353.325	317.806	183.243	211.932	349.227	220.128	275.456	343.762	272.724	136.112	222.861	332.15	319.855	341.713	279.555	46.6311	278.872	12.4781	267.943	213.981	285.019	213.298	242.669	190.757	301.413	192.123	266.577	194.855	286.385	196.221	254.281	193.489	293.899	194.855	241.986
2301_Day7 17	231.095	326.954	229.561	330.788	159.009	342.291	301.647	358.396	193.518	331.555	272.506	338.457	149.807	346.126	319.285	368.365	165.144	247.199	352.261	266.371	218.825	395.205	270.972	162.844	172.046	384.469	270.972	396.739	303.948	63.1503	319.285	24.8067	232.629	257.936	250.267	260.236	213.457	231.095	280.175	234.163	231.095	239.531	254.101	240.298	223.426	235.696	268.672	237.23	244.899
2301_Day7 18	192.482	332.833	190.29	336.488	136.927	331.371	263.389	345.26	167.629	331.371	225.377	337.95	119.383	332.102	278.74	347.453	134.003	233.418	295.553	240.728	187.365	395.699	217.336	144.968	143.506	375.962	242.19	389.12	230.494	53.5936	237.073	10.4649	190.29	263.389	206.371	263.389	170.553	234.149	231.225	236.342	188.096	244.383	208.564	245.845	179.325	240.728	223.915	241.459	196.137
2301_Day7 19	199	348	199.647	352.139	149.06	344.075	266.362	354.339	174.72	347.007	234.104	352.139	129.265	339.676	285.424	355.072	143.195	248.767	294.221	259.031	199.647	399.06	217.242	165.189	160.057	383.664	251.699	398.327	228.239	74.2801	227.506	21.4941	197.447	281.758	212.843	279.559	176.919	254.632	235.57	257.565	194.515	264.896	214.309	265.629	185.717	261.963	227.506	262.697	195.981
2301_Day7 20	219	434	220.43	438.677	164.08	423.471	291.987	432.416	190.913	432.416	258.892	435.994	143.507	413.632	323.293	406.477	152.452	293.776	317.031	301.826	244.581	495.922	226.691	204.33	184.652	475.35	287.514	477.139	236.53	96.1011	245.475	15.6002	213.275	352.81	227.586	345.654	182.863	320.609	252.631	315.242	205.225	334.026	227.586	333.132	191.808	328.659	245.475	329.554	203.436
2301_Day7 21	206	405	206.003	408.99	151.521	396.688	264.878	406.354	177.883	402.839	241.152	409.869	136.583	390.537	291.24	394.052	141.855	271.908	296.512	284.21	217.426	466.108	213.032	191.064	171.732	441.503	260.484	452.048	217.426	90.0097	217.426	18.8322	202.488	327.268	214.79	324.632	173.489	300.027	241.152	295.634	194.579	308.815	216.548	307.936	186.671	304.421	232.365	305.3	191.943
2301_Day7 22	197.474	456.222	198.395	462.668	145.909	439.647	272.06	448.855	169.85	452.539	236.148	461.747	127.493	424.914	300.605	403.736	138.542	300.605	299.684	314.417	198.395	514.233	215.89	212.207	155.117	488.45	254.565	503.183	226.019	108.156	226.94	16.9954	194.712	370.587	209.445	365.983	168.929	332.833	236.148	336.517	191.029	354.933	209.445	352.17	175.375	339.279	228.782	347.566	192.87
2301_Day7 23	201	451	202.009	460.074	155.414	449.321	281.758	445.737	178.712	452.905	244.124	452.905	141.077	445.737	296.991	441.256	149.142	340.002	300.575	338.21	215.45	500.396	216.346	245.02	176.023	482.475	260.253	486.955	221.722	132.117	227.099	20.1093	200.217	389.285	218.138	387.493	175.127	365.988	240.539	361.507	194.84	372.26	214.554	374.948	184.088	369.572	230.683	368.676	196.633
2301_Day7 24	209	478	209.115	484.115	150.462	461.038	281.231	477.385	178.346	471.615	247.577	486.038	135.077	448.538	304.308	469.692	148.538	312.962	310.077	329.308	221.615	532.192	223.538	225.462	174.5	511.038	271.615	522.577	234.115	116.808	236.038	18.7308	204.308	392.769	219.692	391.808	177.385	358.154	251.423	358.154	201.423	371.615	221.615	375.462	189.885	364.885	240.846	369.692	200.462
2301_Day7 25	207.622	341.294	206.776	347.216	135.71	332.833	276.15	353.138	171.243	337.909	243.155	348.908	128.096	331.987	295.608	357.368	147.554	226.234	301.531	245.693	205.084	408.976	222.85	148.4	156.014	385.287	263.459	403.053	228.772	57.8756	233.849	16.4205	203.392	264.305	218.62	265.151	178.857	232.156	242.309	236.387	199.162	244.001	220.312	244.847	189.009	239.771	235.541	242.309	200.854
2301_Day7 26	193.944	384.049	193.944	388.389	131.444	372.764	268.597	390.125	161.826	380.576	231.271	389.257	116.688	364.951	287.695	390.993	127.104	252.972	295.507	268.597	198.285	456.965	206.965	166.167	147.069	429.188	253.84	447.417	218.25	61.1319	222.59	9.9167	188.736	296.375	203.493	294.639	158.354	259.917	237.347	263.389	181.792	273.805	204.361	276.41	170.507	268.597	222.59	271.201	186.132
2301_Day7 27	267.707	291.517	267.707	293.618	182.273	318.828	323.029	316.727	224.29	297.819	302.721	302.021	160.564	328.632	340.536	332.133	168.968	229.892	331.433	223.59	264.906	369.248	260.704	135.354	209.584	356.643	309.024	357.343	263.506	45.0182	261.405	13.5056	257.903	224.99	275.41	224.29	231.993	201.181	290.817	201.181	255.803	206.083	277.511	206.083	240.396	203.982	287.315	203.281	228.492
2301_Day7 28	230.376	270.71	231.072	274.882	154.577	303.394	297.136	307.567	193.519	279.75	270.015	285.314	138.582	315.912	311.739	324.952	150.404	216.468	313.825	226.899	233.158	345.119	235.94	130.237	182.393	336.079	279.055	340.947	242.198	50.265	242.894	17.5807	224.813	210.209	238.721	208.819	199.083	185.174	259.583	183.784	222.727	191.433	241.503	190.738	208.123	188.652	252.629	187.956	210.209
2301_Day7 29	253.737	256.997	255.693	260.256	172.251	285.028	311.104	286.332	214.624	262.864	288.939	270.034	155.302	295.458	329.357	305.889	172.903	198.978	330.66	213.972	247.87	330.66	263.516	120.1	195.719	320.23	294.806	325.445	267.427	45.1323	270.686	6.6708	250.478	194.415	266.775	195.067	225.706	171.599	286.332	173.555	247.218	176.814	268.079	178.118	234.833	174.207	280.465	175.51	232.877
2301_Day7 30	245.877	263.663	246.536	266.957	172.754	290.673	300.554	291.99	205.034	273.545	283.426	276.18	151.674	309.118	319.658	309.777	154.968	216.891	308.459	214.256	251.147	334.151	239.948	131.911	197.129	330.857	293.308	330.857	236.654	58.7885	237.972	20.5804	236.654	203.057	250.488	203.057	207.01	181.318	268.933	179.342	233.36	186.588	254.441	185.929	221.503	183.953	263.663	183.294	212.28
2301_Day7 31	239.254	274.773	239.254	277.505	164.8	301.413	296.631	300.046	202.369	282.287	275.456	285.019	149.773	307.56	314.391	314.391	158.653	217.396	316.44	225.593	239.254	343.079	244.719	132.697	190.074	336.249	284.336	342.396	254.281	53.4617	258.38	16.5765	234.473	210.566	250.183	211.249	211.249	176.413	268.626	178.462	231.74	193.489	251.549	194.855	214.664	190.757	267.943	191.44	219.445
2301_Day7 32	233	303	232.496	307.025	160.86	324.391	290.383	322.221	190.528	310.643	265.781	310.643	144.941	332.351	307.749	336.692	150.006	228.878	316.432	239.008	229.601	374.319	238.284	138.429	180.397	364.912	280.252	367.083	241.902	56.6635	244.073	19.7605	228.878	234.666	244.073	233.219	205.723	210.064	265.781	212.235	225.26	216.577	245.52	216.577	216.577	212.959	256.374	213.682	212.959
2301_Day7 33	237	320	237.56	324.127	171.888	327.112	288.306	333.082	205.47	323.381	265.918	325.619	139.052	334.575	312.187	341.291	152.485	233.828	316.664	243.53	231.59	387.56	239.052	142.784	183.082	371.888	279.351	380.843	242.037	52.4851	245.022	10.694	230.097	247.261	245.769	247.261	202.485	223.381	268.157	224.873	227.112	230.097	247.261	231.59	212.933	227.112	260.694	228.605	214.425
2301_Day7 34	219.296	277.52	218.568	280.432	154.522	297.899	287.71	305.177	184.362	284.798	259.325	289.165	137.055	310.272	304.449	318.277	156.705	220.752	309.544	232.397	211.29	345.206	245.497	138.51	165.439	333.561	258.598	340.111	270.242	46.8071	280.432	10.417	218.568	219.296	234.58	220.024	199.646	196.007	255.686	197.462	217.841	200.373	235.308	201.829	208.379	198.19	246.225	200.373	225.119
2301_Day7 35	238.797	336.656	238.797	341.243	178.399	337.421	300.723	348.888	210.509	336.656	270.142	342.772	159.286	338.185	314.485	350.417	153.17	235.738	316.014	239.561	239.561	401.641	235.738	134.821	189.867	386.35	288.491	395.524	238.032	56.0749	238.032	10.2034	233.445	260.968	247.971	260.968	208.98	232.68	270.142	232.68	229.622	242.619	249.5	242.619	218.919	238.032	262.497	238.797	208.216
2301_Day7 36	258.602	215.519	258.602	217.947	179.718	254.961	316.854	249.5	217.34	227.049	296.83	230.083	162.728	271.345	327.17	265.277	170.617	182.752	319.888	180.325	260.422	291.369	247.073	111.15	214.306	284.694	300.471	287.121	245.252	47.4369	245.859	18.9175	248.893	163.335	264.063	162.728	219.16	140.883	281.053	140.277	245.252	147.558	265.277	148.165	228.869	145.738	275.592	144.524	215.519
2301_Day7 37	258.804	209.584	259.404	210.785	185.574	242.597	315.827	243.197	223.39	218.588	294.218	221.589	166.367	264.806	335.034	268.408	167.567	180.773	320.628	169.368	259.404	288.816	250.4	103.942	212.585	277.411	303.822	281.013	249.2	43.9178	249.8	19.3079	249.8	157.963	264.806	156.163	224.59	132.153	280.412	136.355	246.199	141.157	265.406	142.357	231.193	139.956	276.211	139.356	218.588
2301_Day7 38	218.454	236.101	217.147	239.369	143.944	272.703	279.892	272.049	175.971	246.559	254.402	250.48	127.605	285.121	298.846	289.696	151.788	196.232	306.69	206.69	210.611	305.382	240.023	118.454	166.167	299.5	258.977	306.036	268.781	40.0229	276.624	13.8791	218.454	185.774	233.487	187.082	201.461	160.938	254.402	161.591	217.147	168.127	236.101	168.781	209.304	164.859	249.827	166.82	223.029
2301_Day7 39	251	292	251.304	296.037	162.559	318.403	311.91	327.061	207.292	298.923	288.822	306.138	146.686	330.669	322.732	342.213	161.116	231.823	320.568	239.038	244.089	360.972	252.747	138.75	193.584	351.592	289.543	357.364	259.962	47.8405	263.569	15.373	241.924	230.38	259.24	231.102	216.672	202.963	278.721	205.849	239.76	212.343	262.848	211.621	227.494	210.178	273.67	210.178	222.444
2301_Day7 40	253	369	249.935	380.37	174.283	369.065	318.63	390.804	215.152	369.065	293.413	380.37	153.413	369.065	334.283	400.37	177.761	259.5	360.37	283.848	224.717	449.935	289.935	157.761	179.5	422.978	289.935	443.848	310.804	48.1957	320.37	2.9783	257.761	286.457	275.152	289.065	231.674	252.543	309.935	262.109	256.022	261.239	282.978	264.717	242.978	257.761	301.239	263.848	263.848
2301_Day7 41	189.155	421.052	188.293	425.362	126.224	410.707	259.845	432.259	156.397	418.466	227.086	429.672	113.293	404.672	284.845	428.81	135.707	290.879	302.086	303.81	191.741	480.534	221.052	192.603	145.19	458.983	240.017	472.776	236.569	71.0517	249.5	13.2931	190.879	343.466	206.397	342.603	165.017	303.81	240.017	308.983	183.983	321.914	206.397	324.5	174.5	315.017	227.086	320.19	202.086
2408_PreOp 1	264	417	267.152	422.324	218.712	425.608	332.833	409.188	242.521	421.503	304.098	415.756	191.618	427.25	344.328	406.725	174.377	323.802	312.308	316.413	292.603	481.438	224.459	237.595	235.132	467.48	333.654	454.344	215.428	142.357	198.186	35.6248	242.521	373.063	257.3	368.958	205.576	340.223	275.362	336.938	237.595	361.569	258.121	358.285	217.891	354.18	267.973	349.254	199.828
2408_PreOp 2	195	317	196.089	322.66	125.173	374.724	273.288	358.567	157.489	334.329	245.46	328.046	112.606	389.087	288.548	372.929	125.173	248.154	278.674	245.46	199.679	399.859	200.577	161.978	152.103	399.859	250.846	394.473	207.758	64.132	212.247	33.6113	184.419	255.335	200.577	253.54	155.694	231.995	227.507	221.224	184.419	238.279	204.168	234.689	165.568	238.279	217.633	230.2	179.033
2408_PreOp 3	315	500	317.425	505.16	249.5	506.104	372.142	465.538	287.236	509.877	349.5	486.292	224.028	494.783	382.519	452.33	204.217	369.311	351.387	355.16	325.915	541.953	264.594	270.255	281.575	537.236	359.877	507.99	258.934	167.424	249.5	29.6887	291.953	448.557	304.217	446.67	249.5	411.764	324.028	399.5	282.519	434.406	307.047	427.802	267.425	429.689	317.425	414.594	241.009
2408_PreOp 4	223	429	224.084	437.578	174.177	443.123	309.112	427.411	199.13	437.578	270.295	428.336	153.844	450.517	322.051	428.336	146.45	324.824	291.552	317.43	235.175	500.424	205.6	223.16	190.812	488.409	287.855	477.319	202.827	115.027	208.373	29.9991	206.524	371.034	220.387	363.64	177.873	340.535	243.493	332.217	200.979	352.55	219.463	348.853	186.191	347.929	233.326	341.459	183.419
2408_PreOp 5	287	317	288.562	320.594	210.438	355.75	354.188	348.719	250.281	326.844	327.625	325.281	195.594	363.562	363.562	357.312	186.219	244.812	332.312	251.844	297.938	389.344	251.844	158.875	244.812	385.438	340.906	382.312	245.594	61.2188	243.25	18.25	260.438	261.219	275.281	256.531	222.938	229.969	294.812	229.969	256.531	242.469	276.844	239.344	236.219	238.562	288.562	233.875	223.719
2408_PreOp 6	231	498	233.06	505.169	155.963	494.965	289.75	487.028	193.377	502.901	265.94	494.965	129.886	489.296	313.559	482.493	135.554	371.382	297.686	366.847	227.391	572.062	214.919	242.13	174.103	547.119	280.679	541.45	221.722	125.35	226.257	16.5068	214.919	424.67	234.194	419.001	180.906	388.389	256.87	384.988	211.518	408.797	234.194	405.396	195.645	404.262	250.067	395.192	184.307
2408_PreOp 7	190.014	411.879	189.211	418.31	152.233	424.741	264.773	410.272	171.526	417.506	228.6	407.056	128.117	430.368	284.066	408.664	144.195	300.947	286.478	306.574	198.053	475.384	222.973	206.092	153.841	467.346	251.108	458.503	231.815	103.198	258.342	17.9887	185.995	347.571	201.268	348.375	163.487	313.005	232.619	312.201	185.191	332.297	204.484	329.886	173.133	326.67	219.757	321.043	204.484
2408_PreOp 8	237	372	237.794	375.754	170.905	397.493	302.176	380.771	204.35	382.443	272.911	372.41	149.166	411.707	319.734	394.985	164.216	291.306	312.209	287.962	245.319	444.316	246.992	197.661	197.661	430.938	288.798	425.085	249.5	88.9649	257.861	24.5836	224.416	317.226	241.139	313.045	200.169	290.47	262.042	285.453	222.744	303.848	241.975	300.503	207.694	301.339	256.189	296.323	219.4
2408_Day1 1	380.841	360.007	382.652	364.536	281.203	389.899	409.826	360.913	326.493	373.594	396.239	360.007	262.181	394.428	416.167	360.007	246.783	284.826	369.971	272.145	379.935	419.79	306.565	192.435	320.152	427.036	408.014	398.957	292.978	96.4203	268.522	37.5435	354.572	301.13	366.348	299.319	305.659	276.674	369.971	267.616	349.138	285.732	364.536	283.92	329.21	282.109	368.159	278.486	268.522
2408_Day1 2	236	279	237.811	287.584	171.446	307.192	311.717	325.292	203.12	286.076	280.043	292.109	157.117	326.8	331.325	341.883	161.642	231.023	310.209	237.057	242.336	350.179	235.548	145.05	196.333	343.391	289.847	347.916	237.811	71.144	240.827	22.8786	227.253	227.253	242.336	227.253	195.578	205.382	263.452	203.874	221.974	212.924	240.827	212.924	208.399	210.661	254.402	209.907	212.17
2408_Day1 3	378	419	380.739	425.49	292.099	441.841	412.581	408.278	337.71	437.538	397.951	414.302	249.93	440.98	426.35	394.509	253.373	331.686	398.812	321.359	378.158	482.288	342.013	234.44	317.916	484.01	403.975	450.447	342.013	151.824	304.147	29.6205	360.946	359.225	377.297	357.503	330.825	339.431	385.042	325.662	360.085	344.595	378.158	340.292	346.316	344.595	384.182	334.268	303.287
2408_Day1 4	365	348	368.81	354.125	267.488	392.305	385.697	349.72	309.339	370.278	377.62	346.049	241.791	398.913	398.178	350.454	240.322	293.186	366.607	270.425	357.062	423.142	306.402	186.725	301.262	419.471	385.697	391.57	307.87	116.24	288.781	31.0712	341.644	295.388	351.923	293.186	304.933	273.362	360.733	266.754	335.77	281.438	351.923	277.033	320.352	281.438	356.328	272.628	267.488
2408_Day1 5	378	358	379.901	367.555	291.938	391.475	399.963	367.555	333.605	372.957	391.475	362.154	270.333	399.191	409.222	373.728	248.728	281.907	379.13	275.735	366.012	425.426	322.803	185.457	315.858	424.654	396.105	406.907	330.519	117.556	277.278	28.0494	357.525	301.197	371.414	298.111	322.803	275.735	377.586	269.562	355.21	284.994	369.87	283.451	337.463	284.994	375.272	277.278	290.395
2408_Day1 6	213	362	213.997	367.843	155.565	391.512	287.222	375.24	184.411	371.541	252.459	363.405	142.991	398.169	303.494	384.855	159.263	278.346	296.837	273.169	219.914	424.796	231.749	185.151	178.494	421.837	270.21	419.618	238.405	101.571	256.897	24.6479	205.121	302.015	222.133	297.577	183.672	277.606	241.364	271.689	204.382	285.743	222.133	282.044	193.287	282.044	234.707	279.086	215.476
2111_PreOp 1	134	349	132.583	352.132	102.507	346.116	210.026	349.124	117.545	349.124	171.68	354.387	85.2143	337.846	231.831	344.613	116.041	253.635	257.395	255.891	138.598	382.207	186.718	207.019	110.778	369.425	184.462	378.447	208.523	124.312	249.876	19.0489	149.124	292.733	163.41	291.981	133.335	264.162	196.493	267.169	149.876	279.199	166.417	280.703	142.357	276.944	180.703	276.192	174.688
2111_PreOp 2	285	305	283.208	312	199.64	307.787	312.702	314.107	237.562	305.68	300.062	310.596	172.955	310.596	336.579	322.534	179.275	244.584	353.433	252.309	272.674	349.921	282.506	173.657	226.326	342.197	302.871	343.601	289.528	92.1966	266.354	26.1854	281.803	245.286	299.36	243.882	250.202	220.006	325.343	216.494	277.59	233.348	298.657	231.242	264.949	228.433	315.511	226.326	249.5
2111_PreOp 3	160.133	362.245	159.379	366.77	123.18	358.474	233.286	356.966	138.263	363.753	192.562	364.507	108.097	347.162	253.648	351.687	127.705	270.239	271.747	267.977	163.904	390.903	200.857	218.203	136.001	384.87	204.628	386.378	218.203	131.476	251.385	30.4201	167.675	303.422	184.266	304.176	153.346	283.06	209.907	278.535	166.921	290.601	185.774	290.601	160.888	286.83	199.349	288.339	186.529
2111_PreOp 4	212.158	264.69	210.892	269.12	145.702	264.69	272.918	276.082	175.449	265.956	242.538	270.386	128.614	264.057	296.335	278.614	146.968	184.943	317.221	208.361	203.93	305.196	253.93	131.146	165.323	295.07	252.032	305.196	282.411	55.8291	295.07	-11.2595	219.753	210.892	234.943	212.158	190.639	181.779	279.247	186.209	219.753	198.234	240.639	198.234	207.095	193.171	258.361	193.804	228.614
2111_PreOp 5	165.139	304.585	163.599	309.207	123.537	305.355	262.212	319.993	142.027	306.896	205.971	312.289	98.8837	299.192	289.947	324.616	143.568	220.609	308.437	243.722	169.762	357.743	230.625	168.992	135.093	339.253	229.084	350.81	264.523	75.7712	302.274	-7.4337	175.925	248.344	195.186	249.115	158.976	215.216	238.329	219.839	175.155	232.166	198.267	232.936	167.451	226.773	219.069	229.854	212.135
2111_PreOp 6	199	365	197.497	370.07	145.879	356.203	244.492	367.759	175.155	362.366	222.921	367.759	125.078	343.876	271.457	364.677	142.027	265.293	294.569	286.095	191.334	397.805	229.084	216.757	159.746	384.708	229.854	399.346	248.344	126.619	258.36	23.3829	209.053	303.814	226.773	301.503	188.252	270.686	256.819	274.538	207.512	288.406	227.543	287.636	197.497	285.324	244.492	283.784	207.512
2111_PreOp 7	254	268	254.167	271.5	176.833	285.5	317.5	296.833	214.833	274.833	292.167	278.167	143.5	299.5	328.167	308.167	163.5	214.167	341.5	205.5	246.167	329.5	262.833	144.167	198.167	319.5	287.5	322.833	272.833	61.5	281.5	6.1667	255.5	206.167	271.5	207.5	224.833	184.833	303.5	180.833	254.167	191.5	276.167	190.167	240.833	190.167	290.833	188.167	228.167
2111_PreOp 8	248.256	395.022	247.427	401.656	188.555	395.852	336.979	406.631	219.235	397.51	290.545	403.314	164.508	391.706	375.951	413.264	175.288	288.057	393.364	303.812	249.085	447.261	270.644	225.868	206.797	430.677	313.762	447.261	285.57	126.366	292.203	34.3259	249.085	322.883	265.669	323.712	208.455	289.716	308.787	290.545	242.452	306.299	268.157	307.128	226.697	302.153	288.057	302.983	240.793
2111_PreOp 9	153.622	242.033	151.83	245.617	111.806	244.422	218.138	254.578	130.922	244.422	185.88	246.812	89.7031	244.422	248.007	264.136	123.156	182.296	259.954	203.204	154.817	291.615	193.048	133.909	122.558	278.473	200.814	285.044	209.775	68.1977	236.656	19.2133	160.79	192.451	174.53	192.451	142.272	169.751	207.385	170.946	160.79	181.698	176.919	179.309	150.635	177.517	193.048	175.127	178.712
2111_PreOp 10	280	303	279.22	307.192	211.388	305.094	309.99	307.892	242.157	304.395	294.605	305.794	188.311	303.696	326.773	309.99	186.213	230.269	342.157	226.073	261.738	349.15	281.318	162.437	221.178	339.36	298.801	341.458	287.612	88.3112	280.619	16.2832	279.92	240.759	298.101	240.759	249.15	218.381	319.08	218.381	277.122	227.472	298.101	226.073	265.234	225.374	312.087	222.577	248.451
2111_Day1 1	198	400	198.694	406.758	160.79	402.726	257.565	401.113	178.532	402.726	223.694	401.919	147.081	398.693	282.565	391.435	134.177	293.048	290.629	292.242	208.371	449.5	208.371	212.403	168.048	438.21	244.661	437.403	209.984	114.016	226.919	18.0484	185.79	318.048	202.726	323.693	164.823	284.177	231.758	283.371	183.371	303.532	205.952	302.726	173.694	297.887	221.274	296.274	187.403
2111_Day1 2	293	295	292.404	303.955	191.744	343.559	360.061	338.609	243.724	309.731	330.358	308.906	170.292	359.236	369.137	355.936	176.068	217.322	364.187	211.546	284.154	396.365	281.678	126.563	222.272	385.639	339.434	384.813	276.728	42.4043	274.252	19.302	279.203	190.919	298.18	192.569	237.124	157.916	324.582	152.14	274.252	161.216	301.48	160.391	258.576	160.391	315.507	157.916	243.724
2111_Day1 3	271	409	269.661	418.855	206.758	405.145	301.919	412.403	235.79	407.565	286.597	413.21	189.823	400.307	317.242	410.79	189.823	310.79	355.952	316.435	255.145	451.919	284.177	219.661	214.823	439.823	292.242	444.661	307.565	122.887	314.823	33.371	268.855	333.371	286.597	329.339	235.79	296.274	322.081	296.274	267.242	312.403	289.823	313.21	251.919	309.177	306.758	308.371	251.919
2111_Day1 4	125	420	124.693	423.766	104.6	418.356	165.651	425.311	113.874	422.22	146.332	426.857	94.5541	416.038	194.245	420.675	89.1445	323.302	226.702	325.62	138.603	447.723	140.149	269.206	118.511	436.903	161.015	446.177	148.65	201.973	201.973	33.5031	117.738	374.307	132.421	377.398	99.1909	348.032	157.151	348.805	116.192	365.033	134.74	365.033	107.692	358.078	148.65	362.715	129.33
2111_Day1 5	257	420	257.185	425.359	203.84	417.221	304.202	422.647	230.965	419.03	279.789	419.03	188.469	418.126	324.997	422.647	176.715	314.147	321.381	315.956	263.514	479.608	241.815	224.636	219.211	464.238	300.585	465.142	235.486	121.561	238.198	34.7622	241.815	334.039	257.185	334.039	210.169	298.777	278.885	296.968	232.773	315.051	257.185	312.339	222.827	310.531	270.748	308.722	214.69
2111_Day1 6	147.5	377.5	149.5	383.5	127.5	373.5	206.5	367.5	138.5	379.5	178.5	377.5	118.5	367.5	220.5	354.5	114.5	301.5	227.5	286.5	161.5	396.5	160.5	253.5	147.5	391.5	196.5	389.5	157.5	190.5	184.5	77.5	144.5	334.5	152.5	335.5	129.5	318.5	172.5	311.5	140.5	327.5	156.5	328.5	135.5	325.5	167.5	322.5	147.5
2111_Day1 7	142.249	377.899	143.005	381.675	120.346	371.101	204.938	371.856	130.92	377.899	173.971	381.675	110.527	362.793	222.31	362.793	111.282	297.838	223.82	297.083	156.6	401.313	156.6	251.011	137.718	389.983	189.077	395.27	152.068	199.651	187.566	61.4335	138.473	343.911	149.802	344.666	128.654	331.826	169.44	320.497	138.473	334.847	148.292	334.092	133.941	334.092	158.866	331.826	146.781
2111_Day7 1	175.176	293.043	172.923	298.299	107.608	329.08	274.275	323.074	137.638	305.806	222.473	300.551	91.0916	342.593	308.059	347.848	177.428	196.197	344.095	241.242	163.914	385.386	250.251	154.905	121.872	367.368	229.23	372.623	291.542	56.5571	323.824	6.2568	199.95	220.971	217.969	221.722	184.935	193.944	268.269	189.44	199.95	202.953	226.977	199.951	191.692	198.449	250.251	198.449	238.239
2111_Day7 2	225.064	272.683	223.811	275.816	167.42	278.949	270.803	280.202	195.615	273.31	246.994	275.189	139.224	282.082	285.214	287.094	160.528	210.026	297.746	213.159	211.279	322.182	245.741	147.996	174.939	309.65	251.38	314.663	258.272	75.9411	253.259	24.5627	228.823	217.545	242.608	218.798	204.387	193.736	272.683	191.229	226.944	203.761	248.247	202.507	215.665	201.254	261.405	200.628	216.918
2111_Day7 3	165	397	164.155	402.086	123.638	396.052	235.707	399.5	141.741	400.362	197.776	402.948	103.81	383.983	276.224	389.155	134.845	292.603	294.328	297.776	153.81	451.224	215.879	224.5	127.086	431.397	213.293	444.328	235.707	122.776	270.19	28.8103	177.948	323.638	192.603	323.638	154.672	290.017	227.948	288.293	174.5	305.534	196.914	303.81	165.879	299.5	215.879	301.224	202.948
2111_Day7 4	187	350	185.966	353.635	132.583	352.884	249.876	353.635	159.65	351.38	214.538	352.132	109.274	353.635	271.68	358.899	135.59	264.913	293.485	267.921	178.447	407.771	221.304	188.974	140.853	391.229	225.816	393.485	234.838	100.252	237.846	28.8233	195.741	282.959	210.778	281.455	173.184	250.628	240.853	243.861	193.485	266.417	213.786	263.41	183.71	261.906	231.079	260.402	196.493
2111_Day7 5	142	409	138.598	413.974	101.004	416.793	236.342	424.312	120.741	414.913	187.47	414.913	80.3271	417.733	271.116	435.59	142.357	298.372	293.673	324.688	152.696	476.004	217.545	231.643	112.282	460.026	207.207	468.485	254.199	121.68	290.853	38.0338	159.274	325.628	178.071	330.327	147.996	298.372	226.944	294.613	161.154	306.831	183.71	306.831	155.515	304.011	206.267	304.011	206.267
2111_Day7 6	180	312	180.723	316.822	133.416	317.55	229.485	320.461	157.433	314.638	203.285	314.638	107.942	319.733	253.503	325.555	129.049	246.953	275.337	249.136	177.811	368.496	212.746	164.711	142.149	356.851	219.296	360.49	228.758	81.7416	238.947	25.7009	187.273	248.408	201.101	249.136	169.806	222.207	233.125	218.568	186.545	233.125	206.196	232.397	177.084	230.941	222.935	229.485	189.456
2111_Day7 7	200.355	320.725	199.643	325.711	155.483	322.15	252.349	323.574	179.699	320.725	223.859	324.286	131.266	322.15	280.127	327.848	152.634	247.363	295.084	250.924	193.232	365.597	233.831	174.714	161.181	354.201	238.816	358.474	249.5	90.6681	258.047	23.0043	208.19	254.486	222.435	254.486	193.232	226.708	248.788	226.708	207.477	240.241	227.42	238.816	197.506	236.679	241.665	237.392	211.038
2111_Day3 1	254	575	254.982	579.544	199.061	577.351	325.158	560.904	227.57	577.351	292.263	572.965	168.36	578.447	355.86	549.939	165.07	422.746	338.316	408.491	268.14	638.754	240.728	304.325	217.702	626.693	318.579	617.921	236.342	173.842	219.895	33.4912	244.018	472.088	260.465	469.895	207.833	438.096	292.263	426.035	240.728	447.965	262.658	447.965	223.184	444.675	274.719	439.193	211.123
2111_Day3 2	237	438	239.5	443.5	183.5	428.5	303.5	429.5	210.5	434.5	273.5	438.5	168.5	420.5	327.5	419.5	151.5	335.5	317.5	335.5	244.5	462.5	227.5	285.5	206.5	451.5	287.5	454.5	222.5	197.5	227.5	33.5	225.5	381.5	243.5	381.5	196.5	351.5	267.5	351.5	221.5	371.5	242.5	370.5	209.5	365.5	258.5	365.5	195.5
2038_PreOp 1	310.142	413.428	310.924	417.34	235.807	407.951	349.265	404.038	274.148	415.775	335.181	412.646	220.94	403.256	363.35	392.301	212.333	303.882	359.437	293.71	317.966	447.857	292.145	236.589	267.888	443.945	341.441	432.207	296.84	121.566	253.804	24.5391	296.84	355.525	313.272	352.395	267.106	332.051	332.833	328.921	290.58	346.135	314.837	345.353	281.19	343.788	325.791	339.093	259.281
2038_PreOp 2	348	300	349.85	302.997	271.528	319.78	389.01	299.5	311.388	309.29	369.43	298.801	254.745	327.472	396.003	299.5	221.178	236.563	371.528	214.885	352.647	351.948	290.409	143.556	295.304	353.346	382.717	337.262	279.92	47.7517	258.241	24.6748	322.577	242.157	341.458	238.661	279.92	221.178	351.948	214.885	314.185	228.171	337.262	226.773	296.003	229.57	347.052	221.178	255.444
2038_PreOp 3	350	380	349.272	383.415	258.225	380.38	379.621	370.517	302.231	383.415	364.447	378.104	246.086	378.104	394.037	361.412	235.464	284.022	381.898	285.539	348.514	409.97	317.406	218.013	293.127	409.97	378.104	397.072	310.577	118.62	252.914	20.7443	332.58	328.787	352.307	328.028	300.714	307.543	364.447	306.025	328.787	319.682	350.031	318.923	313.612	316.647	358.377	313.612	280.987
2038_PreOp 4	233	382	233.823	385.639	162.041	388.114	314.682	379.038	192.569	387.289	276.728	384.813	123.262	383.988	334.483	374.913	119.137	285.804	336.959	289.104	232.998	429.368	219.797	209.896	182.668	425.243	297.355	424.418	215.672	99.335	214.846	20.9521	213.196	317.982	236.299	318.807	182.668	301.48	261.051	298.18	210.721	310.556	236.299	310.556	199.17	308.081	251.975	308.081	181.843
2038_PreOp 5	191.74	363.697	191.74	366.343	134.421	367.225	274.632	361.052	161.757	366.343	229.659	362.816	109.729	361.052	292.269	357.525	99.1473	268.459	292.269	265.814	193.504	408.671	184.685	191.74	148.53	397.207	252.586	402.498	192.622	89.4471	197.913	22.4277	174.985	303.733	197.913	302.851	140.594	278.16	234.068	275.514	172.339	293.151	197.031	293.151	158.23	290.505	221.722	288.742	151.175
2038_PreOp 6	214	432	214.651	436.874	144.954	435.864	285.359	436.874	177.278	436.874	255.055	438.894	109.601	430.813	309.601	436.874	92.4293	319.702	307.581	336.874	210.611	487.379	204.55	253.035	161.116	478.288	265.157	477.278	188.389	130.813	177.278	45.9646	204.55	366.167	229.803	367.177	167.177	340.914	254.045	342.934	203.54	357.076	226.773	359.096	186.369	355.055	244.954	354.046	158.086
2038_PreOp 7	327	348	327.396	351.865	258.065	351.865	369.81	345.34	298.032	352.681	350.234	346.156	236.857	349.418	382.045	337.183	214.834	271.115	363.285	252.355	337.183	388.57	293.138	196.89	285.797	384.492	361.653	369.81	283.35	100.642	257.249	24.7855	311.082	295.585	327.396	294.769	278.456	271.115	339.63	268.668	310.267	289.875	326.58	287.428	295.585	284.981	334.736	280.903	258.88
2038_Day1 1	371.089	390.351	370.286	394.364	269.163	388.746	405.599	369.484	316.514	395.166	393.561	387.14	252.309	385.535	408.81	363.063	236.258	314.909	388.746	298.055	363.063	432.887	334.171	226.627	302.068	426.466	392.758	408.007	337.381	111.86	277.991	25.1822	357.445	337.381	372.694	337.381	321.33	312.502	383.93	317.317	355.038	326.948	372.694	329.356	340.591	324.54	378.312	324.54	305.279
2038_Day1 2	347	357	346.97	361.107	253.964	363.339	378.22	359.619	300.095	361.851	363.339	358.131	237.595	361.107	387.149	360.363	233.131	273.31	384.917	283.726	335.81	400.542	313.488	197.417	290.423	396.821	367.804	390.869	315.72	97.7143	278.518	24.7976	327.625	305.304	346.97	300.839	297.119	280.75	359.619	277.03	327.625	292.655	345.482	291.911	312.744	291.167	355.155	286.702	280.75
2038_Day1 3	248	512	246.075	519.069	119.852	510.263	302.827	497.543	183.453	522.983	279.343	509.285	96.3689	495.586	315.547	489.715	102.24	385.019	317.504	371.32	247.054	544.51	231.398	322.396	169.754	542.553	286.193	528.854	222.592	184.431	203.023	26.8973	236.291	453.512	259.774	452.533	191.281	422.201	285.214	416.33	229.441	441.77	259.774	439.813	212.807	438.835	274.451	431.985	187.367
2038_Day3 1	305	351	306.477	354.539	242.911	352.988	355.314	348.337	272.368	352.213	335.159	345.236	221.981	351.438	364.616	348.337	209.577	273.919	361.515	274.694	308.027	395.624	282.446	202.601	262.291	388.647	341.361	383.221	286.322	104.926	270.043	20.4302	289.423	308.802	307.252	305.702	262.291	288.647	325.857	278.57	289.423	299.5	308.027	297.174	277.019	296.399	321.981	290.973	257.639
2038_Day3 2	295.741	279.951	296.493	284.462	243.861	287.47	343.861	286.718	269.425	282.207	319.801	282.207	221.304	295.741	359.65	292.733	201.756	216.041	356.643	218.297	300.252	325.064	275.44	147.62	259.65	322.056	336.342	319.801	270.177	51.3797	251.38	18.297	285.966	229.575	301.004	228.823	252.883	206.267	316.041	204.011	279.199	215.29	299.5	215.29	266.417	213.786	311.53	211.53	243.109
2038_Day3 3	346.325	410.611	346.325	416.96	279.659	409.817	372.516	409.024	311.405	414.579	361.405	412.198	256.643	401.087	384.421	401.881	238.389	308.23	372.516	297.119	341.563	444.738	312.198	239.976	297.913	439.976	366.96	433.627	306.643	131.246	260.611	22.5159	330.452	355.849	345.532	351.881	300.294	332.833	358.23	327.278	323.31	346.325	347.119	340.77	312.198	343.151	355.055	336.802	278.865
2038_Day3 4	348	311	348.65	314.656	281.37	318.905	374.146	313.948	311.115	314.656	362.815	312.531	265.081	321.03	378.395	313.948	238.168	233.919	378.395	223.296	347.942	345.817	311.115	175.137	306.865	345.109	369.188	337.319	302.616	84.4858	256.582	22.1629	338.027	266.497	351.483	263.664	306.157	250.916	362.815	243.126	329.528	253.749	350.775	253.749	316.781	253.749	356.44	250.208	277.829
2038_Day3 5	303	373	302.932	376.255	231.169	373.915	349.734	368.455	261.591	377.035	331.793	373.915	218.689	369.235	360.654	363.775	209.328	280.311	364.555	277.971	302.932	405.896	281.871	206.988	256.91	400.436	340.374	398.096	277.191	98.564	260.81	11.2005	288.111	323.213	303.712	319.313	256.13	297.472	327.113	292.792	281.871	311.512	304.492	309.952	270.951	306.832	317.753	303.712	252.23
2038_Day3 6	265	385	265.332	388.307	214.522	380.207	308.042	385.362	236.613	386.098	286.687	388.307	202.004	374.316	330.133	381.68	195.376	290.369	335.288	289.632	266.805	414.08	264.596	228.513	229.986	409.662	300.678	410.398	265.332	127.63	262.387	17.173	254.286	336.761	271.959	335.288	227.777	313.933	300.678	309.515	252.814	325.715	270.487	326.451	241.032	323.506	287.423	322.033	240.295
2038_Day3 7	291.355	380.345	292.109	383.361	218.957	384.87	338.866	368.278	249.877	387.132	316.996	377.328	205.382	382.607	355.458	359.228	194.07	293.618	355.458	277.781	286.076	414.281	279.289	219.711	246.861	412.773	326.8	401.461	274.764	120.918	251.385	19.1078	279.289	334.342	297.388	331.325	245.352	313.98	317.75	302.667	274.01	324.538	296.634	322.275	261.189	323.029	309.455	314.734	239.319
2038_Day7 1	254.415	266.866	254.415	270.798	197.403	268.832	300.286	275.385	224.926	266.866	276.695	270.798	186.918	269.487	313.392	280.627	177.089	211.165	323.877	217.062	255.07	310.116	253.104	139.081	220.339	298.976	289.146	306.184	255.725	51.9246	255.725	17.1933	244.585	219.028	262.279	218.373	219.028	201.99	282.593	200.024	239.343	209.854	260.968	209.854	228.202	208.543	274.729	207.888	227.547
2038_Day7 2	232	297	235.037	301.153	169.748	315.202	297.847	302.806	201.153	303.632	264.789	298.674	143.302	325.12	316.029	306.112	111.07	228.426	299.5	222.641	244.128	340.822	190.409	147.434	200.326	340.822	289.583	339.169	176.359	49.9132	159.004	14.376	206.938	243.302	225.946	241.649	170.574	221.814	244.954	219.335	199.5	231.731	225.946	228.426	185.45	231.731	239.169	227.599	155.698
2038_Day7 3	294	312	296.269	315.827	224.84	328.582	341.337	317.527	258.003	317.527	317.527	313.276	197.629	336.235	349.84	317.527	146.609	252.901	323.48	240.146	303.071	348.99	218.888	157.663	257.153	347.289	323.48	337.085	202.731	60.7245	184.024	13.1054	254.602	262.255	279.262	257.153	216.337	250.35	284.364	244.398	249.5	255.452	275.01	250.35	233.344	255.452	280.112	248.65	182.323
2038_Day7 4	227.5	324.3	229.1	328.3	172.3	333.1	300.3	324.3	197.9	328.3	264.3	324.3	151.5	341.9	313.1	328.3	124.3	244.3	289.9	240.3	235.5	365.1	200.3	168.3	193.1	362.7	279.5	357.9	187.5	64.3	181.1	10.7	209.1	271.5	225.1	268.3	173.9	250.7	247.5	241.9	201.1	259.5	225.1	255.5	189.1	256.3	241.1	253.1	169.9
2038_Day7 5	243	342	243.011	345.301	191.866	339.958	306.37	343.775	217.057	342.248	278.889	346.065	177.363	333.851	320.874	339.195	170.492	246.065	314.767	249.118	246.065	378.126	240.721	181.943	207.134	372.783	294.156	375.836	239.958	79.6527	246.828	12.4771	235.378	289.576	252.172	287.286	210.187	265.149	273.546	265.912	230.034	278.126	249.882	277.363	220.111	275.836	264.385	275.072	216.294
2038_Day7 6	279	327	279.531	330.233	220.249	331.013	343.494	327.893	251.45	328.673	313.853	328.673	200.748	334.133	354.414	321.653	171.887	244.43	327.893	245.99	295.132	365.335	246.77	174.227	247.55	362.995	334.133	360.654	231.949	65.0226	214.009	2.6201	259.25	276.411	276.411	274.851	228.049	253.01	297.472	254.57	254.57	263.151	275.631	263.151	239.75	262.37	288.111	261.591	218.689
2038_Day7 7	292	305	292.833	309.5	224.5	314.5	346.167	322.833	256.167	308.667	320.333	312	201.167	327	359.5	333.667	170.333	227	341.167	244.5	302	355.333	248.667	144.5	252.833	353.667	337.833	352.833	241.167	47	216.167	10.3333	270.333	249.5	286.167	247.833	236.167	228.667	305.333	227.833	263.667	236.167	287	236.167	249.5	234.5	298.667	235.333	216.167
2038_Day7 8	308	317	310.882	323.89	237.711	327.142	353.972	319.012	274.297	322.264	332.833	319.825	216.573	326.329	362.915	319.012	184.866	243.402	346.654	236.898	323.077	358.85	253.971	165.354	271.045	353.972	353.159	351.533	242.589	65.3537	192.996	7.6301	281.614	266.98	296.248	266.167	249.094	249.094	314.134	245.029	275.11	257.224	294.622	254.785	262.102	255.598	309.256	252.345	223.077
2038_Day7 9	206	278	205.947	282.765	166.167	286.88	262.189	290.309	183.313	280.707	234.068	282.079	150.392	292.367	283.451	299.226	155.879	225.152	282.765	220.351	210.748	326.661	226.523	145.59	179.198	317.744	249.843	320.488	235.44	54.3697	247.1	24.8772	205.261	231.324	220.351	232.01	186.743	212.12	241.613	208.005	202.518	218.293	219.665	218.979	194.973	216.235	234.068	217.607	207.319
[truncated: 45 more rows]
[truncated: 39 more columns]

## Sheet: Sub population
Subject	Condition	RawCoord1	RawCoord2	RawCoord3	RawCoord4	RawCoord5	RawCoord6	RawCoord7	RawCoord8	RawCoord9	RawCoord10	RawCoord11	RawCoord12	RawCoord13	RawCoord14	RawCoord15	RawCoord16	RawCoord17	RawCoord18	RawCoord19	RawCoord20	RawCoord21	RawCoord22	RawCoord23	RawCoord24	RawCoord25	RawCoord26	RawCoord27	RawCoord28	RawCoord29	RawCoord30	RawCoord31	RawCoord32	RawCoord33	RawCoord34	RawCoord35	RawCoord36	RawCoord37	RawCoord38	RawCoord39	RawCoord40	RawCoord41	RawCoord42	RawCoord43	RawCoord44	RawCoord45	RawCoord46	RawCoord47	RawCoord48
[truncated: 308 more rows]
[truncated: 40 more columns]
