# Supplementary material for: Investigating subtle changes in facial expression to assess acute pain in Japanese macaques
Source: Sci Rep. 2022 Nov 16;12:19675. doi: 10.1038/s41598-022-23595-x (PMC9669003; doi:10.1038/s41598-022-23595-x)
Supplement: Supplementary file 3 — Dataset S3. [file 41598_2022_23595_MOESM3_ESM.xlsx]

## Sheet: ICC_FE
		Confidence Interval
Landmark	ICC	lower bound	upper bound
1x	0.9957	0.99	1
1y	0.996	0.99	1
2x	0.9949	0.99	1
2y	0.9956	0.99	1
3x	0.9692	0.96	0.97
3y	0.9919	0.99	0.99
4x	0.9524	0.89	0.97
4y	0.9895	0.97	0.99
5x	0.9874	0.98	0.99
5y	0.9961	0.99	1
6x	0.988	0.98	0.99
6y	0.9955	0.99	1
7x	0.9744	0.95	0.98
7y	0.9931	0.99	0.99
8x	0.9719	0.95	0.99
8y	0.9897	0.99	0.99
9x	0.9733	0.93	0.99
9y	0.9876	0.99	0.99
10x	0.964	0.89	0.98
10y	0.9871	0.98	0.99
11x	0.99	0.99	0.99
11y	0.9812	0.93	0.99
12x	0.993	0.99	0.99
12y	0.9725	0.92	0.99
13x	0.9695	0.75	0.99
13y	0.9549	0.83	0.98
14x	0.9775	0.9	0.99
14y	0.9524	0.84	0.98
15x	0.985	0.98	0.99
15y	0.9379	0.93	0.95
16x	0.945187	0.91	0.97
16y	0.947191	0.91	0.97
17x	0.997	0.99	1
17y	0.9963	0.99	1
18x	0.9972	0.99	1
18y	0.996	0.99	1
19x	0.9918	0.97	1
19y	0.9916	0.96	1
20x	0.9944	0.99	1
20y	0.9917	0.97	1
21x	0.9969	0.99	1
21y	0.9972	0.99	1
22x	0.9967	0.99	1
22y	0.9971	0.99	1
23x	0.9934	0.98	1
23y	0.9966	0.99	1
24x	0.9936	0.98	1
24y	0.9967	0.99	1
25x	0.9948	0.99	1
25y	0.9963	0.99	1
26x	0.9696	0.96	0.97
26y	0.9969	0.99	1
27x	0.9669	0.96	0.97
27y	0.9957	0.99	1
28x	0.9951	0.99	1
28y	0.9953	0.99	1
29x	0.9878	0.98	0.99
29y	0.9947	0.99	1
30x	0.986	0.97	0.99
30y	0.9951	0.99	1
31x	0.997183	0.99	1
31y	0.935294	0.89	0.96
32x	0.996765	0.99	1
32y	0.929222	0.88	0.96
33x	0.9774	0.95	0.99
33y	0.9947	0.99	1
34x	0.9824	0.8	0.99
34y	0.9922	0.96	1
35x	0.9355	0.84	0.97
35y	0.9797	0.89	0.99
36x	0.9583	0.77	0.98
36y	0.9782	0.88	0.99
37x	0.998016	0.99	1
37y	0.997605	0.99	1
38x	0.996371	0.98	1
38y	0.992778	0.83	1
39x	0.9914	0.99	0.99
39y	0.9965	0.99	1
40x	0.9915	0.99	0.99
40y	0.9958	0.99	1
41x	0.9771	0.97	0.98
41y	0.9916	0.99	0.99
42x	0.983	0.98	0.99
42y	0.9907	0.99	0.99
43x	0.9824	0.98	0.99
43y	0.9817	0.96	0.99
44x	0.9847	0.98	0.99
44y	0.9863	0.98	0.99
median	0.99155

## Sheet: PCA Group
PCA output based on data from goup set (n=308)
	Eigenvalues	% Variance	Cumulative %		Principal Component Coefficients
1	0.00098803	25.424	25.424
2	0.00042754	11.001	36.426			PC1	PC2	PC3	PC4	PC5	PC6	PC7	PC8	PC9	PC10	PC11	PC12	PC13	PC14	PC15	PC16	PC17	PC18	PC19	PC20	PC21	PC22	PC23	PC24	PC25	PC26	PC27	PC28	PC29	PC30	PC31	PC32	PC33	PC34	PC35	PC36	PC37	PC38	PC39	PC40	PC41	PC42	PC43	PC44
3	0.00038971	10.028	46.454		x1	-0.05151	0.027858	0.001574	0.050163	-0.051651	-0.05808	0.010046	-0.0725	-0.059697	0.021619	-0.089452	0.046702	-0.064988	-0.004559	-0.066455	-0.062248	0.036004	0.120494	0.001886	-0.133036	0.034084	0.1693	0.138173	0.178618	0.044918	0.070623	0.040513	0.033556	0.052813	-0.07784	-0.085597	0.067988	0.030793	-0.112628	0.278428	-0.131388	-0.066336	0.107731	-0.100476	0.027223	-0.07119	0.024426	-0.028466	-0.024409
4	0.00027397	7.05	53.503		y1	-0.066405	-0.145941	0.072216	-0.046756	-0.167345	0.058993	0.090773	0.100976	-0.045836	0.121673	0.179361	0.079773	-0.009016	-0.033042	0.048147	-0.030902	0.128558	-0.011368	-0.087678	0.039785	0.020723	0.135444	-0.009875	-0.049736	-0.032846	-0.099234	-0.091671	-0.021726	0.068369	-0.04767	0.073828	-0.011284	-0.06735	0.202892	0.118646	0.045305	0.143496	-0.040313	-0.102989	-0.049987	-0.035905	0.047395	0.169089	0.049432
5	0.00025194	6.483	59.986		x2	-0.033198	0.031816	0.001263	0.064102	-0.078346	-0.054213	0.011736	-0.093985	-0.074752	0.014277	-0.120234	0.060683	-0.079796	-0.012727	-0.100011	-0.076564	0.026063	0.114112	0.001513	-0.145002	0.029618	0.177591	0.162659	0.14955	0.061274	0.09326	0.033855	0.026064	0.0369	-0.077156	-0.119024	0.075643	0.047026	-0.143388	0.220383	-0.116656	-0.076539	0.081592	-0.142706	-0.058771	-0.086672	0.024209	-0.058214	-0.072289
6	0.0001836	4.724	64.711		y2	-0.063674	-0.129707	0.105202	-0.063842	-0.222005	0.049863	0.164432	0.093288	-0.181493	0.030396	0.127932	0.078012	-0.067312	0.072748	-0.209514	0.017605	0.04218	0.10503	-0.059025	-0.012259	-0.007907	0.0155	-0.033331	-0.177916	-0.088189	-0.093817	0.026226	-0.14336	-0.056083	-0.148396	-0.135053	0.129794	0.092395	0.122454	-0.163778	-0.17619	-0.023475	0.023416	0.213139	-0.145448	0.062626	-0.211001	-0.429146	-0.175926
7	0.0001314	3.381	68.092		x3	0.163864	0.017527	0.355325	-0.119642	-0.075732	0.072179	-0.204954	0.027007	0.098104	-0.211289	0.003131	0.053494	0.076499	0.16984	0.221392	-0.289331	-0.067023	-0.05718	0.030694	-0.032034	0.022156	-0.088622	-0.093381	-0.024781	-0.130686	0.059549	-0.200783	-0.019576	-0.076949	0.08916	-0.091965	0.000482	-0.140642	0.051349	0.053434	-0.083271	0.036905	0.105475	0.124238	0.028326	0.098245	0.018334	0.000565	0.189188
8	0.00010873	2.798	70.889		y3	0.009499	-0.010119	-0.052287	0.301352	-0.134282	0.0798	-0.022835	-0.012231	0.073389	0.000809	0.128215	0.125207	0.089502	-0.01078	-0.006798	0.023406	-0.017253	0.029751	-0.075799	0.016559	-0.020004	-0.045211	0.056158	0.054981	0.052408	-0.021335	-0.147739	0.172658	-0.058343	0.092087	-0.030957	-0.026934	0.014293	-0.261948	-0.072757	-0.091065	-0.150893	-0.058018	-0.025012	0.024963	0.106741	0.112291	-0.071984	0.074438
9	9.966e-05	2.565	73.454		x4	0.292869	-0.066142	-0.332732	0.06281	0.124101	0.025545	0.123869	0.260945	0.100378	0.169942	0.006266	0.050771	-0.099187	0.233923	-0.095082	-0.010982	0.160563	-0.123358	0.093195	-0.053172	0.057474	-0.174918	0.012599	-0.156803	-0.229751	-0.033973	-0.178076	0.089669	0.014115	0.212449	0.019699	0.228862	0.230863	0.080628	0.105394	-0.02558	-0.033843	0.082316	-0.21774	-0.05559	-0.107149	0.037373	-0.064713	0.055602
10	9.409e-05	2.421	75.875		y4	0.068318	0.181422	0.146023	-0.097006	0.122961	-0.100011	0.197008	0.043594	0.010326	0.102256	0.096951	0.084161	0.005302	-0.117291	-0.029911	-0.06225	0.045938	0.05094	0.163357	-0.094314	0.069386	0.030619	-0.013471	0.003804	0.027714	0.074737	-0.052025	0.139148	0.020718	0.057238	0.06702	-0.039492	-0.037486	-0.136426	-0.15136	0.094707	-0.042537	0.064893	-0.004841	0.17545	-0.014201	-0.027144	0.012836	-0.123415
11	7.579e-05	1.95	77.826		x5	0.068888	0.00382	0.172189	-0.092543	-0.067876	0.026298	-0.134185	-0.033505	0.056704	-0.1041	-0.059602	0.081985	0.057728	0.052231	0.120847	-0.277283	-0.03631	0.07461	0.012028	-0.223899	0.086968	0.103321	-0.014158	0.077864	-0.108685	0.046109	-0.208633	0.05474	-0.002396	0.011012	-0.026328	0.107417	0.061645	0.10338	0.021229	0.170975	0.000497	-0.095487	0.037228	-0.030143	-0.042632	-0.056584	-0.017116	-0.343149
12	7.425e-05	1.911	79.736		y5	-0.068096	-0.127568	-0.002607	0.094314	-0.192531	0.074917	0.05586	0.056528	-0.032391	0.078752	0.159379	0.095237	-0.025268	-0.064427	0.003077	-0.018905	0.086314	0.012942	-0.09996	-0.01291	0.021815	0.078716	0.016663	-0.015804	-0.056857	-0.005302	-0.145534	0.073002	0.058174	-0.045042	0.019352	-0.074535	-0.072411	0.026248	0.040832	-0.003403	-0.039169	0.01663	-0.04467	0.024727	0.066141	0.028727	0.193067	0.080116
13	6.188e-05	1.592	81.328		x6	0.126464	-0.031627	-0.17746	0.034657	-0.005436	-0.015748	0.024663	0.106724	0.023557	0.110498	-0.068602	0.03387	-0.104693	0.197678	-0.152768	0.034812	0.191567	-0.016946	0.210767	-0.089481	-0.036009	0.093704	0.210915	0.203769	-0.014097	0.326469	0.059686	-0.131298	-0.171397	0.021503	-0.00208	-0.183233	-0.312956	0.076144	-0.309116	0.126427	-0.008288	-0.128769	0.279003	0.019372	0.084447	-0.04911	0.115093	0.061941
14	5.705e-05	1.468	82.796		y6	-0.029323	-0.031616	0.099415	-0.133023	-0.079205	0.003863	0.162218	0.118704	-0.003854	0.106637	0.164991	0.081495	-0.018963	-0.043456	0.044709	-0.034861	0.115798	0.050789	-0.008637	0.047552	0.033601	0.10086	-0.105605	0.061557	-0.014801	0.009153	-0.064408	-0.060179	-0.008454	0.007189	0.07768	-0.010381	-0.061276	-0.027513	0.022682	0.112414	-0.062151	0.011158	-0.014274	0.140531	-0.088811	0.056651	0.244611	0.022
15	5.49e-05	1.413	84.209		x7	0.179217	0.004324	0.382559	-0.033097	-0.027841	0.081577	-0.048571	0.015004	0.163278	0.14509	-0.075913	-0.055661	0.029457	0.275232	-0.064751	0.305684	0.227242	-0.124174	0.128371	0.104177	0.079805	0.082354	0.067873	-0.078593	0.196644	-0.162746	0.204451	0.032959	0.165405	-0.135354	0.216755	-0.194796	0.00089	-0.097238	0.044449	-0.129675	0.016566	0.09859	-0.102354	-0.045429	-0.002671	-0.036413	-0.033669	-0.063715
16	4.196e-05	1.08	85.289		y7	0.104077	0.147214	-0.03263	0.523623	-0.000929	0.078252	-0.130124	-0.09861	0.198625	-0.12336	0.05362	0.068685	0.097281	0.120185	-0.037181	0.138397	-0.090049	0.011807	-0.199354	0.03583	0.002682	-0.040728	-0.056632	0.113502	0.049843	-0.005925	0.128896	-0.27284	-0.073883	-0.017141	0.013805	0.075266	0.017809	0.073385	0.129247	0.130773	0.045726	-0.010769	0.064137	-0.017707	-0.125066	-0.063129	0.092519	-0.11088
17	4.087e-05	1.052	86.34		x8	0.291834	-0.017486	-0.301002	-0.055774	0.076542	-0.071501	0.085705	0.092073	0.012941	-0.132645	0.172605	0.129562	0.060184	-0.06996	0.154092	-0.267888	-0.092704	0.130172	-0.152439	-0.155237	0.026565	0.042785	-0.312723	-0.040609	0.250854	-0.046827	0.281751	0.03289	0.18004	-0.20543	0.095654	-0.184481	-0.131418	-0.018154	-0.075631	-0.10894	0.020091	0.047876	-0.015384	-0.02415	-0.028933	-0.042039	-0.068888	-0.015335
18	4.024e-05	1.036	87.376		y8	0.160495	0.392604	0.19301	0.010272	0.324939	-0.197466	0.178994	-0.06649	0.097372	0.092412	-0.029498	0.030795	0.01612	-0.09892	-0.0644	0.046798	-0.079728	-0.026772	0.165781	-0.125249	0.16506	-0.09686	-0.119299	-0.048558	-0.108259	-0.013557	-0.021626	-0.083958	0.100772	0.015111	-0.058661	0.010813	-0.037786	0.172168	0.074875	-0.091902	0.056267	0.052086	0.071454	-0.065673	0.155572	0.038486	-0.027036	0.030648
19	3.667e-05	0.944	88.32		x9	0.116774	-0.049874	0.014268	-0.056315	0.179541	0.088645	-0.15935	0.394981	0.073971	-0.051102	0.13323	-0.086111	0.208782	-0.417142	-0.111266	0.279317	-0.127447	0.209902	-0.046798	0.012463	0.218829	0.190038	0.16259	-0.024594	-0.100533	0.161882	0.102235	0.163441	-0.121149	-0.04201	-0.103319	0.052588	0.032002	0.010033	0.070455	0.005682	-0.052091	-0.062084	0.092232	-0.043411	0.030559	0.055888	-0.028201	0.080559
20	3.106e-05	0.799	89.119		y9	-0.047731	-0.000967	-0.028357	-0.036609	0.162917	0.118504	-0.481726	-0.128307	-0.077381	0.016091	0.02736	0.033334	-0.336201	-0.083575	-0.208532	0.046794	0.094317	0.066522	0.182487	-0.008098	-0.257251	0.308505	-0.420337	-0.160896	-0.014028	0.050601	-0.035416	0.054407	0.036082	0.103803	-0.010254	-0.010148	0.028196	0.021478	-0.06178	-0.015302	-0.040709	0.012656	-0.019728	-0.003336	-0.048597	0.08286	0.016716	0.012131
21	2.964e-05	0.763	89.881		x10	0.153302	0.057662	0.051545	-0.119944	0.021189	-0.05498	0.177448	-0.401838	-0.133345	-0.069806	0.374891	-0.319588	-0.092341	0.233083	0.001493	0.022866	-0.155884	0.203222	-0.118428	0.208202	-0.00597	0.170849	0.177194	-0.118889	-0.062201	0.238601	0.008219	-0.016722	-0.061629	0.141247	0.105243	0.088026	0.083141	-0.046294	0.044803	-0.063371	0.030553	-0.018328	0.037867	0.002433	0.086238	0.047817	0.073422	0.019314
22	2.591e-05	0.667	90.548		y10	0.105609	0.024333	-0.011712	-0.180997	0.272076	0.07019	-0.373473	-0.019742	-0.154066	-0.097149	0.135883	0.183726	-0.278755	-0.03657	-0.053178	-0.131009	0.211076	0.067232	-0.215909	0.179203	0.146179	-0.342082	0.393503	0.078311	0.033839	-0.10288	-0.01505	-0.017322	0.104924	-0.130988	0.091945	-0.023696	0.006206	-0.006843	0.036365	-0.014077	0.018282	-0.000523	0.037769	0.036918	-0.009418	-0.062136	-0.000452	0.003762
23	2.447e-05	0.63	91.178		x11	0.082372	0.054591	-0.010215	0.033463	-0.191669	-0.061851	0.061587	-0.257165	-0.176519	0.121315	-0.22871	-0.019438	-0.09551	-0.448957	0.011538	0.07333	-0.035528	-0.076711	-0.049094	0.065508	0.114011	-0.04801	0.014494	-0.067978	-0.058945	0.06785	-0.004646	0.002298	0.099361	-0.020528	0.113106	-0.063021	0.003911	0.204096	-0.106927	-0.05721	0.185878	0.057315	-0.048255	-0.059742	-0.065804	-0.05358	0.048269	0.094484
24	2.386e-05	0.614	91.792		y11	0.017533	-0.035001	-0.165931	-0.32145	-0.17878	0.030678	-0.112213	0.091943	0.003033	-0.194758	-0.205388	-0.178623	0.052816	0.072706	0.057655	0.036091	-0.043885	-0.111573	0.021945	-0.01243	-0.058186	0.004275	0.065499	-0.044598	-0.046803	0.076342	0.412546	-0.087353	0.067527	0.054319	-0.008242	0.165571	0.060003	0.270763	0.053219	0.150524	-0.068009	0.065761	-0.107832	0.054234	0.096692	-0.045511	0.108269	-0.052388
25	1.98e-05	0.51	92.301		x12	-0.081826	-0.040347	-0.016692	0.041224	0.040712	0.043545	-0.04636	-0.03005	-0.027905	-0.03477	0.052162	-0.080022	0.086582	-0.037796	0.079128	0.057962	0.026313	-0.015532	-0.0956	-0.002173	0.117902	-0.044595	-0.075064	0.040336	-0.087785	0.083896	-0.143497	0.041038	0.082207	0.198498	0.169373	-0.329156	0.049486	0.041121	0.015705	0.24337	-0.223033	-0.027215	-0.191996	-0.275194	0.027603	-0.401512	-0.003755	-0.033281
26	1.874e-05	0.482	92.783		y12	-0.036011	0.051	-0.000961	-0.026201	0.048001	0.113573	-0.062664	0.0211	-0.195245	0.067887	0.296769	0.081021	-0.04909	0.016964	0.031613	0.090682	-0.323263	-0.711348	0.000864	-0.248191	0.01003	0.072945	0.120261	-0.008935	0.125015	0.163379	-0.00723	-0.003427	0.062693	-0.075461	-0.101924	0.012016	0.007976	-0.027941	0.053759	-0.052574	-0.037996	0.001076	0.021373	-0.016361	-0.031917	-0.03826	0.030543	-0.046597
27	1.825e-05	0.47	93.253		x13	0.137614	0.049676	0.23991	0.112894	-0.127569	-0.029	0.050425	-0.051396	-0.149144	-0.012893	-0.042485	0.148493	-0.066017	-0.186507	-0.008334	-0.066238	-0.031618	-0.072413	-0.043503	0.045019	-0.091676	-0.243184	0.034299	-0.168932	-0.056971	0.013158	0.23001	-0.070007	-0.029732	0.117279	-0.072758	0.072881	0.163555	-0.107674	-0.279791	0.166575	-0.202662	-0.225399	-0.113991	0.123114	-0.11949	0.133791	0.009231	0.148205
28	1.634e-05	0.421	93.674		y13	-0.023369	-0.010106	-0.177481	-0.043928	-0.18927	0.047476	-0.060807	-0.040884	0.03465	-0.143173	-0.125795	-0.133192	0.023194	-0.034835	0.136563	0.04204	-0.030293	-0.064889	0.060877	-0.057757	-0.012248	-0.131149	0.110079	0.017295	-0.024867	0.069429	-0.130304	0.140114	-0.031001	-0.004709	0.027374	-0.145405	-0.042268	-0.131127	-0.06253	-0.229042	0.172079	0.161253	0.080348	-0.171654	0.019239	0.04019	-0.157872	0.274243
29	1.537e-05	0.395	94.069		x14	0.180551	-0.019021	-0.215142	-0.201463	-0.050888	-0.042686	-0.017751	-0.100045	0.005227	0.119686	-0.163216	-0.003747	-0.022023	-0.13728	-0.020766	0.160832	-0.105706	-0.156644	-0.061378	0.308428	0.103918	0.020465	-0.141668	0.062698	0.046058	-0.290689	-0.289322	-0.151342	-0.169454	-0.055209	-0.050918	0.033524	-0.105588	-0.143363	0.139084	0.053785	0.013306	-0.095267	0.166166	0.086193	0.145942	-0.014098	0.055113	-0.217755
30	1.378e-05	0.354	94.424		y14	0.065601	0.09013	-0.036028	-0.329751	-0.008781	-0.041595	0.060846	0.032387	0.071991	-0.084261	-0.102721	-0.08879	0.01726	0.040449	0.09758	0.021353	-0.05104	-0.046637	0.096681	0.044395	-0.079142	0.025754	0.040865	-0.000564	0.156738	-0.058747	-0.031278	0.108753	-0.133812	0.024065	-0.052945	-0.073637	0.107435	-0.295877	0.005056	0.054197	-0.134	-0.238454	-0.114944	-0.00608	-0.237998	0.006842	-0.057612	-0.067094
31	1.356e-05	0.349	94.772		x15	-0.160602	-0.020937	-0.079097	0.061408	0.008741	-0.04747	-0.096318	-0.098598	0.02688	-0.014669	-0.113869	-0.049884	0.034675	0.087217	0.084496	-0.047082	0.304937	-0.141559	-0.218718	-0.191304	0.505154	0.123254	-0.120266	-0.395676	-0.025517	0.056128	0.113914	-0.002988	-0.187073	-0.017421	0.081587	0.1346	-0.016051	-0.168176	-0.031383	-0.063066	0.067187	-0.134233	0.101442	0.081743	0.002334	0.103658	0.07374	0.029078
32	1.279e-05	0.329	95.102		y15	-0.053863	0.149911	-0.148431	-0.121661	-0.176086	-0.092654	0.013129	-0.067206	0.030341	-0.360468	0.097868	0.188796	0.183969	-0.014909	-0.2015	0.167855	0.015756	0.080128	0.150619	-0.190516	0.016727	0.092167	0.165936	-0.031436	-0.171407	-0.306183	-0.050186	-0.198244	0.226459	0.221399	0.135392	0.007833	-0.10939	-0.01026	-0.01067	-0.135979	-0.049073	-0.066858	0.04725	0.024615	-0.125009	0.118904	0.117482	0.013645
33	1.265e-05	0.325	95.427		x16	0.118507	0.123796	-0.028386	0.128273	-0.310265	-0.632457	-0.394445	0.160759	-0.13962	0.26176	0.089628	-0.08173	0.018179	0.046338	0.078962	-0.034423	-0.041318	0.024966	0.065112	-0.003896	-0.082208	0.013508	0.046633	0.02363	-0.004232	-0.051762	-0.01646	0.022842	-0.011368	-0.003016	0.016353	0.017766	0.011689	-0.00159	-0.003857	-0.024053	0.011511	-0.006177	-0.01234	-0.036018	-0.013229	-0.048899	0.000277	-0.044812
34	1.147e-05	0.295	95.722		y16	0.186697	-0.686382	0.087506	-0.01078	0.105488	-0.266697	0.081573	-0.090722	0.027056	-0.006281	0.024966	0.063006	0.020562	-0.012805	0.061383	0.078373	-0.085106	-0.011592	0.031459	-0.086574	-0.030361	-0.005705	0.020764	-0.017524	-0.010245	-0.030088	-0.006219	-0.027801	0.049066	0.02596	-0.001682	0.015001	0.002644	-0.022755	-0.012874	0.002753	0.038884	-0.008536	0.01841	0.044482	-0.007573	0.024552	0.024399	-0.000638
35	1.042e-05	0.268	95.99		x17	-0.102986	0.060209	-0.016714	-0.027092	0.044546	-0.074854	-0.004112	-0.009067	0.024429	0.002523	0.038731	-0.002151	0.058262	0.036355	-0.033081	0.013656	-0.030033	0.023959	-0.025365	-0.089652	-0.16461	-0.006373	0.006251	-0.062837	-0.027112	-0.16408	0.05543	0.101628	0.026071	0.013579	0.052813	-0.016179	0.073959	0.010874	0.131827	0.168391	0.104392	-0.124302	-0.006671	-0.001605	0.173651	-0.085818	-0.079961	0.274922
36	9.66e-06	0.249	96.239		y17	-0.051385	-0.108682	-0.015882	0.046976	0.071992	-0.061961	-0.034707	-0.05105	0.048113	0.036244	-0.004207	-0.012561	0.130602	0.013202	-0.121076	-0.098264	-0.004042	0.011615	0.077414	-0.02031	-0.040484	-0.098117	0.041456	-0.003383	-0.000581	0.090876	0.049276	0.010572	0.118711	-0.070622	0.058925	-0.007713	0.065139	-0.076735	0.097042	0.183017	0.288486	-0.250704	0.077486	0.095321	0.059619	0.051745	-0.158172	-0.001865
37	9.16e-06	0.236	96.475		x18	-0.100467	0.040946	-0.027502	-0.002539	0.016703	-0.092444	0.029122	-0.074962	0.088009	0.061387	0.121557	0.015652	0.014667	0.059367	0.006155	-0.03026	0.021004	-0.067384	-0.067805	0.014428	-0.135931	0.093464	0.049127	-0.056636	-0.065175	-0.222968	0.110715	0.115809	5.4e-05	-0.124844	-0.011396	-0.20917	0.044976	0.076729	0.13796	0.195785	-0.140226	-0.032119	0.12662	0.123484	0.225587	0.017303	-0.078304	0.186488
38	9.04e-06	0.233	96.707		y18	-0.054667	-0.116781	0.011336	0.030751	0.063608	-0.027005	-0.011799	0.004633	0.016453	0.022062	-0.057626	-0.038561	0.095157	-0.025064	-0.048907	-0.083699	-0.007194	0.055579	0.123817	0.050713	-0.051816	-0.139719	-0.029932	0.019667	0.103452	0.242306	-0.017096	-0.166322	0.163064	-0.03918	0.119181	0.082275	-0.01981	-0.099616	0.092863	-0.085161	0.193719	-0.192995	-0.11428	0.061076	-0.143722	-0.081296	0.047654	0.022301
39	8.35e-06	0.215	96.922		x19	-0.087033	0.067093	0.023149	0.059564	0.022064	-0.024268	0.068203	0.276419	-0.094819	-0.12335	-0.007499	-0.052639	-0.151787	0.06663	0.211657	0.251511	-0.07429	0.061852	-0.084417	0.061911	-0.122073	-0.055355	-0.07001	-0.058447	0.015283	0.11084	-0.115394	0.023601	0.181936	0.036559	0.134578	0.037131	-0.033743	-0.007179	0.081633	0.150363	0.208077	0.038769	0.186461	0.143677	-0.147835	0.088241	-0.177919	-0.119779
40	7.79e-06	0.2	97.122		y19	-0.037362	-0.023607	-0.00534	0.139817	0.158852	-0.127799	0.052007	-0.051976	0.004651	-0.218171	-0.046822	-0.085369	-0.182456	0.101169	0.091943	0.093251	-0.046788	-0.003801	0.005586	-0.053084	-0.012987	0.046963	0.090629	0.024068	-0.170673	-0.217218	0.019417	0.308754	-0.246897	-0.211185	-0.138569	-0.062632	-0.052967	0.069487	-0.213887	0.086394	0.200344	0.098641	-0.161449	0.10001	-0.143665	0.069453	0.104546	-0.081501
41	6.97e-06	0.179	97.302		x20	-0.122886	-0.043555	0.023098	-0.073477	0.06307	-0.000844	-0.090102	-0.078611	0.139046	0.097651	0.200583	-0.082777	0.268389	-0.0133	-0.146346	-0.120582	-0.055073	-0.046158	0.065374	0.132414	-0.0162	-0.106123	-0.020169	0.017347	-0.025273	-0.088361	0.07215	-0.033597	-0.173076	-0.069081	-0.018599	-0.020808	-0.043403	0.076623	-0.206026	-0.13069	0.109336	0.061093	-0.112872	-0.146757	-0.290358	0.002582	0.076266	-0.051814
42	6.66e-06	0.171	97.473		y20	0.012928	-0.066889	0.075062	0.105262	0.193398	-0.16702	0.08229	0.042353	-0.017417	-0.149189	-0.116478	-0.008088	-0.20871	0.026752	0.183049	0.051558	-0.025785	0.023035	-0.067461	0.024213	0.040923	0.124693	0.04025	0.049551	0.039702	-0.116267	0.026661	-0.147814	-0.104777	0.094146	-0.159653	-0.063481	-0.119334	0.197034	-0.003752	-0.189184	-0.193714	-0.21641	-0.145995	-0.16264	-0.012069	-0.146333	-0.00263	0.063845
43	6.22e-06	0.16	97.633		x21	-0.128739	0.032253	0.009854	-0.006373	0.053273	-0.019534	-0.053379	0.126031	-0.013451	-0.080504	0.015686	0.012146	0.019589	0.047976	-0.001299	0.067751	-0.066911	0.029702	-0.033719	0.033145	-0.057331	-0.080881	-0.067499	0.005779	0.070204	-0.055665	-0.025205	-0.03326	0.023203	0.140735	0.096007	0.068764	0.016483	-0.123235	-0.187284	-0.150843	0.036939	0.052071	-0.0038	-0.109917	0.20569	-0.079985	0.175	-0.015349
44	6.15e-06	0.158	97.791		y21	-0.047219	-0.123406	-0.032239	0.040903	0.084364	-0.073763	-0.042766	-0.10641	0.018109	0.005119	-0.072234	-0.057828	0.079894	0.004641	-0.069757	-0.044583	-0.058122	-0.027498	0.011577	-0.036347	0.007124	-0.047478	-0.029456	0.012979	-0.032585	0.025631	0.047028	0.073758	0.115286	0.059212	0.027024	-0.007058	0.079476	-0.014271	0.019247	0.018118	-0.067112	0.149994	0.135062	-0.012071	0.145529	0.08024	0.046314	-0.094146
45	5.74e-06	0.148	97.939		x22	-0.123595	0.006687	0.023602	0.027058	0.023847	-0.042548	-0.010559	0.108465	0.001251	-0.011544	0.089753	-0.010329	0.053607	0.047895	0.005261	0.027716	0.023515	-0.030724	-0.042157	0.129059	-0.058429	-0.0509	-0.068077	-0.008096	0.021864	0.024889	0.029688	-0.056601	-0.016713	-0.097243	-0.151459	0.0644	0.050052	0.097749	0.020113	-0.036925	-0.111118	-0.022149	-0.034136	0.033701	0.044908	0.054536	0.055222	-0.063357
46	5.53e-06	0.142	98.081		y22	-0.038569	-0.142816	-0.001636	0.020572	0.094562	-0.071688	-0.037314	-0.06852	0.022984	0.044525	-0.084765	-0.023709	0.0745	-0.010945	-0.019863	-0.002392	-0.021371	-0.00042	0.01387	0.020711	0.020768	-0.061397	-0.05009	0.039357	0.069176	0.106235	0.000727	-0.078252	0.020086	0.114732	0.0669	0.02269	0.018172	-0.067757	-0.007027	-0.036372	-0.077643	0.122126	0.100152	-0.029201	0.042149	0.034406	0.036845	-0.019081
47	4.86e-06	0.125	98.206		x23	-0.118519	0.053732	0.037254	0.042244	0.038911	-0.034776	0.033211	0.215413	-0.084577	-0.109174	0.035925	-0.005157	-0.105309	0.042218	0.122602	0.151483	-0.043162	0.036233	-0.066146	0.05348	-0.110536	-0.060263	-0.064688	-0.090694	0.077076	0.021297	-0.014248	0.014556	0.051636	0.107744	0.050518	0.065155	-0.063252	-0.093733	-0.092876	-0.173885	0.104144	-0.007924	0.018467	0.027884	-0.022061	0.005595	0.11816	-0.05269
48	4.74e-06	0.122	98.328		y23	-0.057196	-0.112239	-0.036905	0.052276	0.099554	-0.074679	-0.040188	-0.111924	0.027364	-0.002113	-0.040778	-0.054826	0.018902	-0.000164	-0.065089	-0.002723	-0.094505	-0.010553	-0.003119	-0.025929	-0.016593	-0.033884	-0.018717	-0.010135	-0.024134	-0.070158	0.016448	0.119019	0.020778	-0.007472	-0.000346	-0.026564	0.039902	-0.009185	0.011561	0.04143	-0.066158	0.177875	0.072091	0.045171	0.063877	0.066872	0.025019	-0.038054
49	4.69e-06	0.121	98.449		x24	-0.127665	-0.029306	0.004404	-0.073816	0.045751	-0.015028	-0.086902	-0.010884	0.108313	0.079434	0.149901	-0.06823	0.210712	0.007479	-0.086467	-0.052908	-0.010308	-0.012918	0.056149	0.145014	-0.013758	-0.087382	-0.037859	0.031686	-0.007761	-0.011687	0.006052	-0.037443	-0.08408	-0.005386	-0.118526	0.018687	0.003931	0.041058	-0.062976	-0.001643	-0.019247	0.100645	-0.015666	-0.065299	-0.143662	0.105299	-0.060892	0.007906
50	4.21e-06	0.108	98.557		y24	-0.018712	-0.115648	0.029291	0.015815	0.118667	-0.077033	0.003244	-0.012359	-0.006688	0.034275	-0.072189	-0.002338	-0.017574	-0.023965	0.037707	0.053022	-0.014263	0.016963	-0.018441	0.044874	0.037378	-0.004822	-0.039949	0.032414	0.078606	0.013532	-0.008342	-0.106544	-0.067401	0.210443	-0.003344	0.054909	-0.012926	-0.026671	0.061784	-0.025928	-0.166907	0.046857	0.055588	-0.035598	0.018535	-0.017621	-0.129712	0.072232
51	4e-06	0.103	98.66		x25	-0.023261	-0.028325	-0.036814	0.017505	0.035089	0.079149	0.012936	0.011717	-0.058772	-0.025589	0.015899	-0.158827	-0.02716	0.022302	-0.031603	0.032565	-0.040117	0.040807	-0.005499	-0.152054	0.06387	-0.013632	-0.057494	0.026991	-0.158166	-0.011486	-0.117233	-0.220703	0.002722	-0.110994	0.001643	-0.321927	0.20069	-0.113873	-0.086373	-0.042928	0.017212	-0.011783	-0.015498	0.079644	-0.096698	-0.020225	0.01806	-0.166449
52	3.86e-06	0.099	98.76		y25	-0.036226	0.06164	-0.02597	-0.036475	0.049506	0.063649	-0.016363	-0.040876	-0.06292	0.073298	0.001135	0.167029	0.073856	0.020968	0.105608	0.026377	-0.042011	0.024324	0.113693	-0.018516	-0.037593	0.051739	-0.008241	0.013727	-0.109241	-0.067596	0.038866	-0.041434	-0.198026	-0.053275	0.147812	0.003189	0.110447	-0.01849	0.05876	0.016544	0.119641	-0.141825	-0.049987	-0.026769	-0.00115	-0.066803	0.049803	0.14657
53	3.7e-06	0.095	98.855		x26	-0.037149	-0.049837	0.000615	0.045964	-0.039816	0.090747	-0.006961	-0.134833	-0.021026	-0.01206	0.071746	-0.065644	0.006875	-0.067687	0.014789	0.050334	0.035804	-0.039311	0.029212	-0.015748	0.082335	0.003546	-0.025102	-0.015587	-0.021271	-0.029584	0.094792	0.095801	0.07208	0.272298	0.006611	-0.017666	-0.161197	-0.004555	0.017917	0.161915	0.007863	0.053191	-0.075818	-0.012544	-0.144374	-0.016171	-0.262175	-0.072414
54	3.38e-06	0.087	98.942		y26	0.026516	0.046056	-0.014769	-0.044939	0.005897	0.071049	-0.041663	0.001639	-0.079909	0.052667	-0.000862	0.115376	0.07853	0.018188	0.096382	0.032963	0.044185	0.028114	-0.013481	-0.046047	-0.02106	0.086871	-0.011806	0.103523	0.049794	0.03899	0.011552	-0.162296	-0.236013	0.105541	0.127689	-0.123616	0.109735	0.042428	0.029926	0.012346	0.121709	-0.029047	-0.166055	0.083312	0.065768	0.04833	-0.17596	-0.012483
55	3.23e-06	0.083	99.025		x27	-0.021863	0.032633	-0.093391	-0.032262	0.076094	0.047172	0.026268	-0.092154	0.098848	0.06556	0.051406	-0.088443	-0.016581	-0.005172	0.017484	0.006971	0.0936	-0.029708	-0.086797	-0.016394	-0.124933	0.01836	-0.005533	0.089672	-0.074728	0.095981	-0.044983	0.003962	0.103775	-0.023262	-0.050612	0.056904	-0.23613	0.064448	-0.050581	-0.139171	0.076906	-0.128145	-0.331245	0.010127	0.176885	0.077929	-0.094761	-0.037104
56	2.92e-06	0.075	99.1		y27	-0.141876	0.051643	0.020642	0.05177	0.038052	-0.026648	0.033914	0.104359	-0.065041	-0.006656	-0.052861	-0.067876	0.002833	0.021163	-0.058015	-0.135417	-0.057333	-0.022638	0.03913	0.060575	0.086185	0.045494	0.046002	-0.032038	0.05183	-0.049881	-0.01651	-0.045143	-0.044124	-0.040536	0.078411	0.00636	0.03344	0.039535	-0.008343	-0.041593	0.075643	-0.069788	-0.062131	0.003173	0.063615	-0.038702	-0.067806	-0.021015
57	2.84e-06	0.073	99.173		x28	-0.029582	-0.068071	0.102442	0.052757	-0.012209	0.042445	0.063286	0.0482	-0.133996	-0.106511	-0.052354	0.003383	-0.025616	-0.012045	0.030266	0.004356	0.099782	0.048691	0.192455	-0.038945	-0.041421	-0.09858	-0.021193	-0.05371	0.061579	-0.029472	0.063521	0.026178	0.006475	-0.050306	-0.078472	-0.101764	0.149892	-0.072216	0.12977	0.020954	-0.068448	0.097251	0.110889	-0.206341	-0.008496	0.043474	0.233339	0.033768
58	2.54e-06	0.065	99.238		y28	0.158913	0.028885	0.045415	0.051434	-0.042129	0.088984	0.019128	0.062282	-0.021071	-0.038303	-0.043071	-0.079419	0.032908	-0.03038	-0.093124	-0.074531	0.008817	-0.057258	-0.100978	0.046361	-0.118912	0.082073	-0.068512	0.067935	-0.106654	-0.003585	0.030167	0.01804	-0.093963	0.022169	0.097764	-0.019213	-0.081941	-0.005519	0.037858	-0.051632	0.08639	-0.080147	-0.073057	0.095193	-0.007222	-0.058925	-0.178004	0.004303
59	2.33e-06	0.06	99.298		x29	-0.021345	0.013256	-0.061863	0.056543	0.03909	0.118176	0.07764	-0.032367	0.075366	0.064455	0.017295	-0.116382	-0.132578	-0.12213	-0.015451	-0.151896	-0.013232	0.053613	0.103678	-0.159697	-0.193718	-0.100723	0.199544	-0.329421	0.259647	-0.138308	-0.047232	-0.063068	-0.097779	0.034262	-0.03545	-0.02358	-0.219167	0.038521	0.158972	0.129771	0.014969	-0.161438	0.132915	-0.325105	-0.05211	0.149289	-0.010384	-0.146566
60	2.25e-06	0.058	99.356		y29	-0.079602	0.053198	-0.022583	0.034881	0.04129	0.092493	-5.5e-05	0.011358	-0.11256	0.133145	-0.128927	0.020414	0.122902	0.02759	0.056216	-0.014658	-0.050292	0.116093	-0.029677	-0.062157	-0.079798	-0.041815	0.128214	-0.117334	-0.113533	-0.006061	-0.016693	0.130728	-0.011773	0.02617	0.018612	-0.08567	0.082466	0.044223	0.019	-0.045653	0.09929	-0.032419	-0.00161	-0.079841	0.131948	-0.048827	0.160582	-0.231546
61	2.08e-06	0.054	99.409		x30	-0.018993	-0.047158	0.091176	0.01458	-0.000718	0.054217	0.029022	0.020901	-0.136441	-0.131038	0.029864	0.003896	-0.034632	-0.036625	0.044074	0.068302	0.074499	-0.050568	0.151034	-0.010917	0.115072	0.032816	-0.088693	0.343215	-0.065877	-0.082344	0.040236	-0.061511	0.077648	-0.148939	-0.01768	0.220084	0.090495	-0.157977	-0.161755	0.222509	0.178551	-0.05276	-0.122328	-0.331957	0.278683	0.197829	-0.027063	-0.037723
62	2.02e-06	0.052	99.461		y30	0.13429	0.045075	0.012462	0.011873	-0.017237	0.136515	0.013331	0.052756	-0.126412	0.138705	-0.111421	-0.017909	0.125568	-0.013233	0.074693	-0.010944	0.012514	0.070743	-0.089449	-0.0303	-0.123379	-0.053187	0.059279	-0.061632	-0.005422	0.051427	0.031173	-0.027304	-0.131426	0.061248	-0.016224	-0.222588	0.114069	0.148819	0.028368	-0.081227	0.041948	0.182488	0.010993	0.093977	-0.005112	0.219625	0.110991	-0.164483
63	1.9e-06	0.049	99.51		x31	-0.037297	0.012085	-0.114334	0.042688	0.013695	0.071005	0.041698	-0.020287	0.026745	0.032466	-0.014277	-0.018573	-0.042347	0.028944	0.075	-0.059044	-0.007788	-0.033777	0.08802	0.085082	0.007723	-0.012636	-0.015094	0.044019	-0.143054	-0.043369	0.034823	-0.105457	0.192218	-0.093521	-0.091768	-0.056695	0.121266	-0.008164	-0.045402	-0.089182	-0.094534	-0.055013	0.07903	0.136272	0.040003	0.071675	-0.021099	-0.002066
64	1.82e-06	0.047	99.557		y31	-0.108181	0.05266	-0.020859	0.005056	-0.011636	0.016547	0.047537	0.018222	0.135855	0.109267	-0.004423	-0.014589	-0.03132	-0.057025	0.162684	-0.082346	0.081816	0.017398	0.004472	0.117989	-0.022529	0.014019	0.025907	0.006903	0.008254	0.018796	0.122707	0.097364	0.092055	0.060942	-0.127461	0.128764	0.017585	-0.07878	-0.007833	-0.047041	0.03342	-0.044344	0.075423	-0.037255	0.008366	-0.202569	0.164186	-0.092959
65	1.66e-06	0.043	99.6		x32	-0.06547	-0.057127	0.041303	0.012492	-0.048018	0.084461	-0.004098	0.004354	-0.00122	0.027304	-0.02224	0.089622	-0.057166	-0.030968	0.039774	0.023384	-0.061709	0.039973	0.141285	0.044476	0.066216	-0.057333	0.01589	0.040921	-0.017384	-0.022184	0.07812	-4e-05	-0.098854	0.06808	-0.087566	0.008005	-0.180267	-0.004966	0.159597	-0.016945	0.067614	0.10445	-0.075963	0.201427	-0.056575	-0.147004	-0.056983	0.018039
66	1.51e-06	0.039	99.639		y32	0.085137	0.04826	-0.026218	0.024186	-0.086003	0.057861	0.031586	0.008231	0.140632	0.041714	0.02091	-0.03743	-0.042782	-0.066633	0.144902	-0.055229	0.125275	0.010524	-0.060807	0.087476	-0.007038	0.04936	0.045779	0.074839	0.09962	-0.029838	0.087088	0.024336	0.11551	0.107943	-0.086944	0.039299	0.073794	-0.040958	-0.065774	0.094533	-0.05895	0.143686	0.094876	-0.041794	0.038134	0.087394	0.034785	-0.117065
67	1.44e-06	0.037	99.676		x33	-0.017038	-0.002476	-0.086356	0.041152	0.027085	0.096866	0.031786	-0.003556	-0.044999	-0.038394	-0.015558	-0.084266	-0.028142	-0.013135	0.093172	-0.049481	-0.058457	0.051469	0.125719	0.041288	-0.017402	0.009208	-0.062774	0.032445	-0.090491	0.002242	-0.036891	-0.186243	0.002397	-0.164287	-0.039687	-0.069972	0.221758	-0.026041	0.076595	-0.04455	-0.082443	-0.075732	0.081752	0.106316	-0.073768	-0.007802	0.0572	0.143722
68	1.37e-06	0.035	99.711		y33	-0.068331	0.057536	-0.048259	-0.057662	-0.000204	0.038089	-0.017578	-0.018039	0.041603	0.078173	-0.011371	0.071792	0.078043	-0.001744	0.084522	-0.024844	0.021373	0.030088	0.001656	0.055641	0.026882	0.033055	-0.014077	0.018219	-0.052453	-0.016877	0.088119	0.049586	-0.019221	0.053256	-0.130913	-0.01708	0.084336	-0.051354	-0.062455	-0.151776	-0.005301	-0.049876	0.078031	0.0115	-0.006372	-0.145997	-0.050412	-0.036612
69	1.35e-06	0.035	99.746		x34	-0.067657	-0.056841	0.017563	0.037994	-0.057219	0.099055	-0.016617	-0.059082	0.029261	-0.007922	0.07003	0.021139	-0.052714	-0.083113	0.051321	0.003815	-0.031668	-0.017916	0.096983	0.020485	0.071118	-0.079337	0.054186	0.043523	-0.043658	-0.106303	0.075749	-0.038732	-0.005768	0.129671	-0.027132	0.050786	-0.240564	0.015607	0.001598	0.103492	0.012715	0.167248	0.012188	0.100993	-0.043261	0.045019	-0.038766	-0.082432
70	1.29e-06	0.033	99.779		y34	0.048205	0.041319	-0.015736	-0.004603	-0.047565	0.070812	-0.005318	-0.011748	0.015354	0.008117	0.013583	0.00629	-0.009502	-0.012345	0.111539	-0.016279	0.125321	0.003523	-0.005044	-0.003335	-0.029725	0.028193	-0.008013	0.049509	0.10981	-0.017036	0.049488	-0.087176	-0.065678	0.08762	0.008657	-0.026146	0.096868	-0.019252	-0.11817	-0.010591	0.005238	0.039313	0.050609	-0.065019	0.142684	0.112005	-0.1292	0.051609
71	1.2e-06	0.031	99.81		x35	-0.021461	0.013431	-0.031941	-0.001809	0.067143	0.064851	0.042865	-0.001349	0.045178	0.02537	0.030153	-0.144748	-0.029579	-0.150872	-0.006559	-0.036697	-0.000879	0.048961	-0.002366	-0.277186	-0.161387	-0.033301	0.08048	0.0133	0.182379	-0.112688	-0.10748	-0.177578	-0.220052	-0.129779	0.293777	0.31073	0.0448	-0.05283	-0.127759	0.044128	-0.124227	0.309838	-0.114996	0.19292	0.132314	-0.224667	0.050502	0.078342
72	1.03e-06	0.026	99.837		y35	-0.056522	0.057976	-0.029771	-0.004224	0.061762	0.090887	-0.05966	-0.071303	-0.239897	0.170613	-0.138393	-0.055322	0.171106	0.21062	0.023473	0.110962	-0.080436	0.174806	-0.028022	-0.081145	0.068241	-0.056685	0.013027	-0.061455	-0.044098	-0.072229	-0.055868	0.088007	0.182479	-0.134451	-0.056603	0.111181	-0.190991	-0.023341	-0.180937	0.161018	-0.168537	0.034729	0.035925	0.110446	-0.093571	-0.14077	-0.105081	0.05113
73	9.9e-07	0.025	99.862		x36	-0.009544	-0.035944	0.06527	0.020327	-0.018159	0.068815	-0.00106	-0.104209	-0.059957	-0.051526	0.007342	-0.165103	0.117017	-0.024718	-0.00708	0.110442	0.177452	-0.024056	0.021105	-0.143663	0.013303	-0.102995	-0.066009	0.272514	0.34916	-0.085573	-0.143687	0.294367	0.020632	0.06223	0.049907	0.119049	0.150941	0.419195	-0.036434	-0.199887	-0.080698	-0.298623	0.17472	0.197941	-0.067415	0.036396	0.010798	0.022365
74	9.5e-07	0.024	99.886		y36	0.12363	0.033616	0.013402	-0.035908	0.045146	0.130705	-0.040862	-0.014446	-0.210521	0.164442	-0.118865	-0.060846	0.208201	0.148213	0.115843	0.088494	-0.06096	0.14305	-0.086705	-0.006991	-0.002801	0.024252	-0.060027	-0.05987	0.074253	-0.012818	-0.121689	-0.097071	0.100362	-0.168159	-0.145821	0.127632	-0.236763	-0.02276	0.001645	0.094647	-0.117141	-0.008041	-0.098606	-0.146453	-0.083781	0.186377	0.055591	0.250549
75	8.1e-07	0.021	99.907		x37	-0.032531	0.024057	-0.121105	0.008371	0.041776	0.063712	0.036386	-0.067306	0.086592	0.07665	0.032599	-0.016657	-0.033131	-0.020341	0.106817	-0.028802	0.058075	-0.035413	0.001574	0.076371	-0.072081	-0.030327	-0.02188	0.066548	-0.144157	0.023803	0.008797	-0.005559	0.170693	-0.040734	-0.121096	0.030475	-0.030225	0.047068	-0.012918	-0.114439	-0.05921	-0.027604	-0.069825	0.063668	0.069738	0.126517	0.004596	-0.044342
76	7.8e-07	0.02	99.927		y37	-0.128627	0.060903	-0.010309	0.021794	0.006962	-0.010283	0.050576	0.036473	0.065256	0.081778	-0.010584	-0.027797	-0.033695	-0.030073	0.079913	-0.100495	0.033797	0.010372	0.054377	0.044701	-0.023902	0.003229	0.025701	-0.019976	0.023608	0.005926	0.035421	0.052608	-0.004489	0.06142	-0.032364	0.080888	-0.010162	-0.049032	-0.016654	-0.022304	0.078936	-0.064294	0.034653	-0.07567	0.061609	-0.111961	0.027729	0.006324
77	7.3e-07	0.019	99.946		x38	-0.038755	-0.067571	0.082757	0.040858	-0.013515	0.06737	0.030813	0.056232	-0.104351	-0.046469	-0.062485	0.056002	-0.032805	-0.016566	-0.04336	-0.009241	-0.008956	0.030843	0.168315	0.017398	-0.034591	-0.075115	-0.058533	-0.034273	-0.03415	0.017088	0.072638	-0.031688	-0.151492	-0.039762	-0.024332	-0.068103	-0.048162	0.009832	0.231661	-0.078833	0.01195	0.063399	0.028748	0.059783	0.011567	-0.052412	0.002362	0.125636
78	6.8e-07	0.017	99.964		y38	0.133718	0.043277	0.002641	0.030015	-0.063857	0.072318	0.017532	0.020496	0.067698	0.033155	-0.001174	-0.057955	-0.023366	-0.061955	0.015861	-0.051921	0.020103	-0.016313	-0.073697	0.038494	-0.041419	0.093403	0.017965	0.06948	-0.021482	-0.02245	0.035586	0.04568	-0.012266	0.061064	-0.022347	-0.012601	0.025812	0.005954	-0.012692	-0.01957	0.022622	0.04017	0.006683	0.000549	0.002439	0.044204	-0.089133	0.02451
79	5.1e-07	0.013	99.977		x39	-0.027381	0.001851	-0.10007	0.074361	0.037385	0.03703	0.069598	-0.035887	-0.00658	-0.048723	-0.034774	0.027892	-0.023601	0.029662	0.017803	-0.093447	-0.016717	-0.04593	0.124105	0.12676	0.078463	0.105182	0.050103	0.016032	-0.012324	0.028634	-0.063104	0.000259	0.147066	-0.051642	-0.029038	-0.070358	0.070647	0.028409	-0.111325	0.025342	-0.054324	0.046711	0.154765	0.011768	-0.166367	-0.121016	-0.012778	0.084332
80	4.6e-07	0.012	99.989		y39	-0.133315	0.058329	-0.007119	-0.03845	-0.00665	-0.054718	0.048049	-0.025802	0.154268	0.048914	0.05122	0.01582	-0.088587	-0.034633	0.115475	0.016962	0.038356	-0.011903	0.073317	0.095087	0.029706	0.040872	-0.028879	0.038354	-0.044637	0.04455	0.027709	0.034257	-0.003686	-0.069151	0.007661	0.151621	-0.027828	-0.004262	0.087822	0.036167	0.014372	0.057612	0.10934	0.002384	-0.137751	-0.198022	0.019798	0.163848
81	4.4e-07	0.011	100		x40	-0.07825	-0.058754	0.041177	-0.02136	-0.075687	0.09142	-0.023415	-0.01981	0.088004	0.05117	-0.058871	0.158884	-0.050946	0.033552	-0.030696	0.067826	-0.173049	0.067337	0.010873	-0.02198	0.037177	-0.091827	-0.008224	-0.044218	0.015174	0.002897	0.104021	0.034844	-0.013897	0.099183	-0.097238	-0.07995	-0.106245	-0.068912	-0.000116	-0.082747	0.015046	-0.067269	-0.123756	0.221916	0.193328	-0.015319	-0.056131	-0.092796
					y40	0.065031	0.052599	-0.004212	-0.000642	-0.087641	-0.015144	0.022605	-0.039272	0.152922	-0.039105	0.049822	-0.026273	-0.091579	-0.023772	0.05396	0.042773	0.065292	-0.016858	0.006785	0.032345	0.04398	0.089907	-0.031894	0.038014	0.084241	0.017532	-0.061778	-0.047442	-0.042081	-0.066498	0.007391	0.031414	0.133873	0.069594	-0.023432	0.148256	0.092594	0.145013	0.075759	-0.07822	-0.192527	0.040821	-0.152265	0.121472
					x41	-0.006022	0.039587	-0.127459	0.067674	0.064374	-0.041857	0.110856	-0.062658	-0.20083	-0.192592	-0.114107	0.413656	0.186994	0.093689	-0.059535	-0.080656	-0.048241	-0.078486	0.131471	0.366701	-0.017682	0.13268	0.005381	-0.085059	0.138235	0.136088	-0.031363	0.222438	-0.127948	-0.064559	0.220857	0.097924	-0.025008	0.134532	0.000775	0.026471	-0.082659	0.084227	-0.02847	-0.082181	0.039658	0.053136	-0.03567	-0.085393
					y41	-0.200817	0.072406	-6.7e-05	-0.147439	-0.077962	-0.200683	0.073423	-0.045119	0.069495	-0.063717	0.049062	0.025261	-0.069704	-0.02791	-0.005145	0.155932	0.17	-0.016627	-0.112153	-0.072278	-0.058244	-0.339435	-0.17107	0.081946	-0.160121	0.263458	0.022071	0.020086	-0.170329	-0.227636	0.157959	-0.062765	-0.12852	0.019069	0.151091	-0.005015	-0.292877	0.003731	-0.006187	-0.096504	-0.029841	0.193409	-0.097731	-0.116836
					x42	-0.125377	-0.041935	0.099034	-0.117575	-0.05174	0.052503	-0.025713	0.041563	0.390137	0.178426	-0.232123	0.20127	-0.224935	0.08779	-0.0863	-0.006795	-0.407315	0.071101	-0.228789	-0.036094	0.008142	0.0906	0.087387	0.037433	-0.01825	0.03956	-0.045775	0.025102	0.077933	-0.067438	0.250995	0.024161	0.09995	0.099979	-0.156099	-0.022864	-0.062952	-0.065906	0.035185	-0.126702	-0.082867	0.156311	0.013392	0.083306
					y42	0.130603	0.037741	-0.059982	-0.008456	-0.257257	0.009691	-0.01797	-0.079602	0.214541	-0.171472	0.070565	0.045484	-0.088324	0.042851	-0.188499	0.155296	-0.054599	0.140577	0.113628	0.006137	0.127113	-0.169462	-0.08272	-0.225497	0.239173	0.189617	-0.181462	0.064991	0.019916	-0.172209	-0.281188	-0.040076	0.085177	0.068048	-0.03458	0.116269	0.061917	-0.011819	-0.199426	0.057984	0.1772	-0.166954	0.117866	0.011294
					x43	-0.01396	0.058209	-0.028715	-0.198452	0.019803	-0.036784	0.135733	-0.018192	-0.146792	0.072978	-0.047198	0.114566	-0.042737	0.151758	-0.309166	0.021477	-0.002567	0.014797	-0.338671	-0.132679	-0.016675	-0.107111	-0.190685	0.241165	0.086924	-0.039901	0.104178	0.078302	-0.077361	0.234138	-0.24281	-0.036958	0.049089	-0.073851	0.058214	0.08318	0.241237	0.080082	0.094686	-0.091775	-0.110922	-0.07555	0.142974	0.14468
					y43	-0.21795	0.044	0.032867	0.05146	-0.004778	-0.11573	0.049708	0.249586	-0.074466	-0.096521	-0.087342	-0.259214	-0.054449	0.030247	-0.264439	-0.28537	-0.073563	-0.066108	-0.038892	0.153299	0.240105	0.069061	0.028219	0.000143	0.204271	-0.040836	-0.114151	-0.112278	0.070174	0.099699	-0.037477	-0.160881	-0.023083	0.07421	-0.021655	0.098978	-0.030877	0.081446	-0.150886	0.130629	0.067064	0.192367	-0.057762	0.081769
					x44	0.019701	0.005236	0.125654	-0.017592	0.123831	-0.11586	0.039949	-0.002494	0.106576	-0.182892	-0.186814	0.052439	0.228122	-0.139556	-0.111746	0.015457	0.28759	-0.199952	-0.283228	0.032432	-0.365279	0.176498	0.130996	-0.143222	-0.049039	0.109127	-0.19153	-0.092933	0.110788	-0.073888	-0.180625	-0.004214	-0.009913	-0.081342	-0.055365	0.029627	0.05343	0.083852	0.00168	0.048711	-0.022842	-0.128424	-0.017673	0.003145
					y44	0.228229	0.003737	0.087789	0.126401	-0.117864	0.136868	0.060322	0.10173	-0.034913	-0.098424	-0.081799	-0.272198	-0.072353	-0.018206	-0.289572	-0.17536	-0.074904	-0.117788	-0.039103	0.062797	-0.061229	-0.040234	-0.140223	0.077209	-0.227432	-0.072603	0.085102	0.209422	0.000521	-0.096999	0.208587	0.097081	-0.174954	-0.139115	0.08129	-0.075807	-0.117772	-0.117431	0.09741	-0.053362	-0.014269	-0.112187	0.126729	-0.027586
[truncated: 37 more columns]

## Sheet: Data Anova
Id	condition	Avg PC13 Score	Avg PC19 Score
477	Pre	-0.00121701	0.00195274
477	D1	0.0015452	0.00225535
477	D3	-0.00487137	-0.000794267
477	D7	-0.00544914	-0.00120985
481	Pre	-0.00416784	0.00209324
481	D1	-0.00136923	0.00531132
481	D3	0.00258189	0.00307445
481	D7	-0.00472389	-0.0023725
484	Pre	0.00131057	-2.3004e-05
484	D1	-0.0034651	0.00221698
484	D3	0.00312164	0.000909193
484	D7	-0.00613158	-0.000362689
487	Pre	0.00578855	-0.00322181
487	D1	0.00232407	-0.00175161
487	D3	0.00726245	-0.00791178
487	D7	0.00723633	0.00118171
494	Pre	0.0034287	-0.00451902
494	D1	-0.00510161	0.00293038
494	D3	0.00701687	0.0054782
494	D7	0.00387619	-0.00262312
498	Pre	-0.0069959	-0.00237961
498	D1	-0.00469981	-0.00204522
498	D3	0.0047176	0.00189396
498	D7	-0.00305947	-0.000846157
507	Pre	0.00450963	-0.000880129
507	D1	0.00256419	0.00239007
507	D3	-0.00068337	0.00240281
507	D7	0.00783537	-0.00275492
1872	Pre	0.0002822	9.54033e-05
1872	D1	0.00407654	0.00369387
1872	D3	0.00729151	0.00580259
1872	D7	-0.000888667	0.00194544
2038	Pre	-0.00105844	-0.00526205
2038	D1	-0.0132351	-0.0035002
2038	D3	0.00160688	0.000295603
2038	D7	-0.00688012	-0.000364201
2111	Pre	0.000709493	-0.00815322
2111	D1	0.00300137	0.00384704
2111	D3	0.00688826	-0.00516627
2111	D7	0.0113284	-0.00267912
2143	Pre	-0.00132042	-0.00427423
2143	D1	-0.000155241	0.00408654
2143	D3	0.00612989	0.00501862
2143	D7	-0.00503098	-0.00287559
2301	Pre	-0.00749868	0.00036025
2301	D1	-0.0102929	-0.000340536
2301	D3	-0.00457516	0.00387876
2301	D7	-0.0071172	0.000185643

## Sheet: LDA_Group
Confusion Matrix - Subject																			Confusion Matrix - Condition
2038	2111	2143	2301	2408	477	481	484	487	488	494	498	507	Total						D1	D3	D7	Pre	Total
0	0	0	0	0	0	0	0	0	0	0	0	0	24		Rows: given groups				34	14	13	20	81		Rows: given groups
20	1	0	0	0	0	0	0	0	0	0	0	0	21		columns: predicted groups				17	23	14	17	71		columns: predicted groups
1	19	0	0	0	0	0	0	0	0	0	0	0	20						10	13	32	17	72
0	0	20	1	0	0	0	0	0	0	0	0	0	21		% correctly classified				14	23	17	30	84		% correctly classified
0	0	0	24	0	0	0	0	0	0	0	0	0	24		not jackknifed	1			75	73	76	84	308		not jackknifed	0.7208
0	0	1	0	6	0	0	0	3	2	0	0	0	12		jackknifed	0.9188									jackknifed	38.64
0	0	0	0	0	23	0	0	0	0	1	0	0	24
0	0	0	0	0	0	22	0	0	0	0	1	1	24
0	0	0	0	0	0	1	18	0	0	2	1	2	24
0	0	0	0	0	0	0	0	23	0	1	0	0	24
1	0	0	0	0	0	0	0	0	16	0	1	0	18
0	0	1	0	0	0	0	0	0	1	22	0	0	24
0	0	0	0	0	0	0	0	0	0	0	24	0	24
0	0	0	0	0	0	0	0	1	0	0	1	22	24
22	20	22	25	6	23	23	18	27	19	26	28	25	308
